# Supplementary material for: A global analysis of parenchyma tissue fractions in secondary xylem of seed plants
Source: New Phytol. 2015 Nov 9;209(4):1553–65. doi: 10.1111/nph.13737 (PMC5063116; doi:10.1111/nph.13737)
Supplement: Supplementary file 2 [file NPH-209-1553-s002.xlsx]

## Sheet: Data use policy
Global Wood Parenchyma Database
Citation for the database: Morris H, Plavcová L, Cvecko P, Fichtler E, Gillingham MAF, Martínez-Cabrera HI, McGlinn DJ, Wheeler E, Zheng J, Ziemińska K, Jansen S (2015) A global analysis of parenchyma tissue fractions in secondary xylem of seed plants. New Phytologist.
*Correspondence for updates to the database: steven.jansen@uni-ulm.de
Below we list the rules of use for this database
These are developed based on the rules of use for the Glopnet dataset (www.nature.com/nature/journal/v428/n6985/full/nature02403.html) and Cedar Creek LTER and Related Data (http://www.lter.umn.edu/cgi-bin/register).
If you would like to use the Global Wood Parenchyma Database, we request that you:
1. Notify the main address of correspondence (Steven Jansen) if you plan to use the database in a publication.
2. Provide recognition of the efforts of this group in the assembly of the data by using the citation for the database above.
3. Recognize that these data were assembled by the group for various analyses and research questions. If any of these uses overlap with your interests, you recognize that group has precedence in addressing these questions.
Description of following pages
The actual dataset
The references page contains the references for the reported species.

## Sheet: Global wood parenchyma database
Table S1 The Global Wood Parenchyma Database, including 961 records, but excluding Zheng and Martínez-Cabrera (2013). Data were extracted from 55 sources and include species name, plant organ, growth form, and xylem tissue fractions (%) of ray parenchyma, axial parenchyma, and total parenchyma. Specimens were grouped according to three major climatic zones, which follow Köppen (1936).
Source	Group	Species name	Organ	Organ (details)	Growth form	Climate	Radial Parenchyma (%)	Axial Parenchyma (%)	Radial and Axial Parenchyma (%)
Bauch 2000	Angiosperm	Carapa guianensis	stem	trunk	angio tree	tropical	18	8	26
Bauch 2006	Gymnosperm	Podocarpus oleifolius	stem	trunk	gymno tree	tropical	4.9	2.2	7.1
Bhat 1985	Angiosperm	Anacardium occidentale	stem	branch/trunk	angio tree	tropical	29.45	6.5	35.95
Bhat 1985	Angiosperm	Dillenia pentagyna	stem	branch/trunk	angio tree	tropical	29.8	4.65	34.45
Bhat 1985	Angiosperm	Dipterocarpus indicus	stem	branch/trunk	angio tree	tropical	16.25	13.25	29.5
Bhat 1985	Angiosperm	Erythrina stricta	stem	branch/trunk	angio tree	tropical	18.25	46.9	65.15
Bhat 1985	Angiosperm	Grewia latifolia	stem	branch/trunk	angio tree	tropical	20.1	9.9	30
Bhat 1985	Angiosperm	Hevea brasiliensis	stem	branch/trunk	angio tree	tropical	24.65	11.2	35.85
Bhat 1985	Angiosperm	Lagerstroemia microcarpa	stem	branch/trunk	angio tree	tropical	17.45	14.55	32
Bhat 1985	Angiosperm	Stereospermum chelonoides	stem	branch/trunk	angio tree	tropical	11.8	19.7	31.5
Bhat 1985	Angiosperm	Tectona grandis	stem	branch/trunk	angio tree	tropical	10.8	7	17.8
Bhat 1985	Angiosperm	Terminalia paniculata	stem	branch/trunk	angio tree	tropical	18.6	16.45	35.05
Bhat 1985	Angiosperm	Xylia xylocarpa	stem	branch/trunk	angio tree	tropical	17.1	13.6	30.7
Bhat 2004	Angiosperm	Tectona grandis	stem	trunk	angio tree	tropical			24.2
Bhat 2004	Angiosperm	Tectona grandis	stem	trunk	angio tree	tropical			30.5
Borja de la Rosa 2010	Gymnosperm	Juniperus flaccida	stem	trunk	gymno tree	subtropical	7.72	0.18	7.9
Bravo 2010	Angiosperm	Aspidosperma quebracho-blanco	stem	trunk	angio tree	subtropical	19.8	8	27.8
Bravo 2010	Angiosperm	Schinopsis lorentzii	stem	trunk	angio tree	subtropical	18.4	4.9	23.3
Chapotin 2006	Angiosperm	Adansonia fony	stem	trunk	angio tree	tropical			67
Chapotin 2006	Angiosperm	Adansonia grandidieri	stem	trunk	angio tree	tropical			76
Chapotin 2006	Angiosperm	Adansonia za	stem	trunk	angio tree	tropical			72
Climent 1998	Gymnosperm	Pinus canariensis	stem	trunk	gymno tree	subtropical	10.04	3.44	13.47
Climent 1998	Gymnosperm	Pinus canariensis	stem	trunk	gymno tree	subtropical	11.55	3.09	14.64
da Siva 2011	Angiosperm	Mimosa ophthalmocentra	stem	trunk	angio tree	tropical	8.2	17.1	25.3
Danne 2008	Gymnosperm	Larix decidua	root	root		temperate	10.8
Danne 2008	Gymnosperm	Larix decidua	stem	trunk	gymno tree	temperate	9.64		9.64
das Neves Brandes 2008	Angiosperm	Acacia tenuifolia	stem	liana stem	climber	tropical	14	32	46
das Neves Brandes 2008	Angiosperm	Dalbergia frutescens	stem	liana stem	climber	tropical	12	33	45
das Neves Brandes 2008	Angiosperm	Piptadenia adiantoides	stem	liana stem	climber	tropical	17	24	41
das Neves Brandes 2008	Angiosperm	Piptadenia micracantha	stem	liana stem	climber	tropical	15	26	41
das Neves Brandes 2008	Angiosperm	Senegalia grandistipula	stem	liana stem	climber	tropical	12	35	47
das Neves Brandes 2008	Angiosperm	Senegalia lacerans	stem	liana stem	climber	tropical	12	33	45
das Neves Brandes 2008	Angiosperm	Senegalia martiusiana	stem	liana stem	climber	tropical	10	32	42
das Neves Brandes 2008	Angiosperm	Senegalia pedicellata	stem	liana stem	climber	tropical	8	43	51
DeSmidt 1922	Angiosperm	Ulmus rubra	stem	trunk	angio tree	temperate	14	5	19
Dias Leme 2012	Angiosperm	Poincianella pyramidalis	stem	branch/trunk	angio tree	subtropical			62
Fichtler 2012	Angiosperm	Acosmium nitens	stem	trunk	angio tree	tropical			44.2
Fichtler 2012	Angiosperm	Aldina latifolia	stem	trunk	angio tree	tropical			58.2
Fichtler 2012	Angiosperm	Amanoa oblongifolia	stem	trunk	angio tree	tropical			48.1
Fichtler 2012	Angiosperm	Amphirrhox longifolia	stem	trunk	angio tree	tropical			55.4
Fichtler 2012	Angiosperm	Astronium fraxinifolium	stem	trunk	angio tree	tropical			47
Fichtler 2012	Angiosperm	Baikiaea plurijuga	stem	trunk	angio tree	tropical			38
Fichtler 2012	Angiosperm	Baikiaea plurijuga	stem	trunk	angio tree	tropical			47.2
Fichtler 2012	Angiosperm	Balizia elegans	stem	trunk	angio tree	tropical			27.4
Fichtler 2012	Angiosperm	Burkea africana	stem	trunk	angio tree	subtropical			43.6
Fichtler 2012	Angiosperm	Burkea africana	stem	trunk	angio tree	subtropical			44.2
Fichtler 2012	Angiosperm	Burkea africana	stem	trunk	angio tree	subtropical			52.8
Fichtler 2012	Angiosperm	Bursera sp	stem	trunk	angio tree	subtropical			27
Fichtler 2012	Angiosperm	Campsiandra comosa	stem	trunk	angio tree	tropical			43.5
Fichtler 2012	Angiosperm	Caraipa tereticaulis	stem	trunk	angio tree	tropical			27.3
Fichtler 2012	Angiosperm	Casearia sp	stem	trunk	angio tree	tropical			31.5
Fichtler 2012	Angiosperm	Cassia grandis	stem	trunk	angio tree	tropical			48.7
Fichtler 2012	Angiosperm	Cassia grandis	stem	trunk	angio tree	tropical			57.1
Fichtler 2012	Angiosperm	Cecropia sp	stem	trunk	angio tree	tropical			24.6
Fichtler 2012	Angiosperm	Cedrela odorata	stem	trunk	angio tree	tropical			41.4
Fichtler 2012	Angiosperm	Ceiba pentandra	stem	trunk	angio tree	tropical			45.1
Fichtler 2012	Angiosperm	Ceiba sp	stem	trunk	angio tree	tropical			52.8
Fichtler 2012	Angiosperm	Chaetocarpus schomburgkianus	stem	trunk	angio tree	tropical			32
Fichtler 2012	Angiosperm	Cochlospermum	stem	trunk	angio tree	tropical			29.3
Fichtler 2012	Angiosperm	Colophospermum mopane	stem	trunk	angio tree	tropical			35.3
Fichtler 2012	Angiosperm	Combretum collinum	stem	trunk	angio tree	subtropical			46.8
Fichtler 2012	Angiosperm	Combretum collinum	stem	trunk	angio tree	subtropical			54.8
Fichtler 2012	Angiosperm	Crateva tapia	stem	trunk	angio tree	tropical			39.3
Fichtler 2012	Angiosperm	Crescentia alata	stem	trunk	angio tree	tropical			44.9
Fichtler 2012	Angiosperm	Curatella americana	stem	trunk	angio tree	tropical			56.9
Fichtler 2012	Angiosperm	Dipteryx oleifera	stem	trunk	angio tree	tropical			35.7
Fichtler 2012	Angiosperm	Duguetia sp	stem	trunk	angio tree	tropical			51.5
Fichtler 2012	Angiosperm	Duguetia uniflora	stem	trunk	angio tree	tropical			45.7
Fichtler 2012	Angiosperm	Endlicheria arunciflora	stem	trunk	angio tree	tropical			31.5
Fichtler 2012	Angiosperm	Erisma calcaratum	stem	trunk	angio tree	tropical			40.8
Fichtler 2012	Angiosperm	Eschweilera albiflora	stem	trunk	angio tree	tropical			50.6
Fichtler 2012	Angiosperm	Eschweilera sp	stem	trunk	angio tree	tropical			43.8
Fichtler 2012	Angiosperm	Eschweilera sp	stem	trunk	angio tree	tropical			50.8
Fichtler 2012	Angiosperm	Ferdinandusa paraensis	stem	trunk	angio tree	tropical			27.9
Fichtler 2012	Angiosperm	Ferdinandusa paraensis	stem	trunk	angio tree	tropical			35.1
Fichtler 2012	Angiosperm	Ficus benjamina	stem	trunk	angio tree	tropical			52.3
Fichtler 2012	Angiosperm	Ficus sp	stem	trunk	angio tree	tropical			48.4
Fichtler 2012	Angiosperm	Ficus sp	stem	trunk	angio tree	tropical			59.7
Fichtler 2012	Angiosperm	Guatteria aeruginosa	stem	trunk	angio tree	tropical			47.5
Fichtler 2012	Angiosperm	Guazuma ulmifolia	stem	trunk	angio tree	tropical			45.7
Fichtler 2012	Angiosperm	Handroanthus barbatus	stem	trunk	angio tree	tropical			34.6
Fichtler 2012	Angiosperm	Handroanthus barbatus	stem	trunk	angio tree	tropical			38.7
Fichtler 2012	Angiosperm	Handroanthus barbatus	stem	trunk	angio tree	tropical			40.6
Fichtler 2012	Angiosperm	Hieronyma sp	stem	trunk	angio tree	tropical			30.2
Fichtler 2012	Angiosperm	Humiria balsamifera	stem	trunk	angio tree	tropical			26.4
Fichtler 2012	Angiosperm	Humiria balsamifera	stem	trunk	angio tree	tropical			27.2
Fichtler 2012	Angiosperm	Humiriastrum cuspidatum	stem	trunk	angio tree	tropical			29.7
Fichtler 2012	Angiosperm	Hymenaea courbaril	stem	trunk	angio tree	tropical			35.9
Fichtler 2012	Angiosperm	Hymenolobium mesoamericanum	stem	trunk	angio tree	tropical			48.2
Fichtler 2012	Angiosperm	Hyptidendron arboreum	stem	trunk	angio tree	tropical			31.1
Fichtler 2012	Angiosperm	Ilex sp	stem	trunk	angio tree	tropical			43.5
Fichtler 2012	Angiosperm	Inga sp	stem	trunk	angio tree	tropical			32.1
Fichtler 2012	Angiosperm	Inga umbellifera	stem	trunk	angio tree	tropical			42.7
Fichtler 2012	Angiosperm	Jacaranda mimosifolia	stem	trunk	angio tree	subtropical			52.5
Fichtler 2012	Angiosperm	Laetia corymbulosa	stem	trunk	angio tree	tropical			39.3
Fichtler 2012	Angiosperm	Laetia suaveolens	stem	trunk	angio tree	tropical			32.8
Fichtler 2012	Angiosperm	Licania parviflora	stem	trunk	angio tree	tropical			42.8
Fichtler 2012	Angiosperm	Licania sp	stem	trunk	angio tree	tropical			42.9
Fichtler 2012	Angiosperm	Lonchocarpus nelsii	stem	trunk	angio tree	subtropical			60.1
Fichtler 2012	Angiosperm	Lonchocarpus nelsii	stem	trunk	angio tree	subtropical			60.6
Fichtler 2012	Angiosperm	Lonchocarpus sp	stem	trunk	angio tree	tropical			59.7
Fichtler 2012	Angiosperm	Mabea nitida	stem	trunk	angio tree	tropical			38.8
Fichtler 2012	Angiosperm	Minquartia guianensis	stem	trunk	angio tree	tropical			34.8
Fichtler 2012	Angiosperm	Myrcia amazonica	stem	trunk	angio tree	tropical			36.9
Fichtler 2012	Angiosperm	Myrcia amazonica	stem	trunk	angio tree	tropical			38.2
Fichtler 2012	Angiosperm	Myrcia amazonica	stem	trunk	angio tree	tropical			41.3
Fichtler 2012	Angiosperm	Ocotea diospyrifolia	stem	trunk	angio tree	tropical			33.9
Fichtler 2012	Angiosperm	Ocotea guianensis	stem	trunk	angio tree	tropical			25.3
Fichtler 2012	Angiosperm	Ocotea sp.	stem	trunk	angio tree	tropical			35.6
Fichtler 2012	Angiosperm	Pachira minor	stem	trunk	angio tree	tropical			50.1
Fichtler 2012	Angiosperm	Piranhea trifoliata	stem	trunk	angio tree	tropical			38.2
Fichtler 2012	Angiosperm	Piranhea trifoliata	stem	trunk	angio tree	tropical			49.1
Fichtler 2012	Angiosperm	Poecilanthe amazonica	stem	trunk	angio tree	tropical			33.6
Fichtler 2012	Angiosperm	Pouteria elegans	stem	trunk	angio tree	tropical			44.7
Fichtler 2012	Angiosperm	Pouteria orinocoensis	stem	trunk	angio tree	tropical			48.3
Fichtler 2012	Angiosperm	Protium pittieri	stem	trunk	angio tree	tropical			28.5
Fichtler 2012	Angiosperm	Pseudobombax munguba	stem	trunk	angio tree	tropical			30.7
Fichtler 2012	Angiosperm	Pseudobombax munguba	stem	trunk	angio tree	tropical			32.1
Fichtler 2012	Angiosperm	Pseudoxandra polyphleba	stem	trunk	angio tree	tropical			49.5
Fichtler 2012	Angiosperm	Pseudoxandra polyphleba	stem	trunk	angio tree	tropical			49.8
Fichtler 2012	Angiosperm	Psidium acutangulum	stem	trunk	angio tree	tropical			38.3
Fichtler 2012	Angiosperm	Psidium densicomum	stem	trunk	angio tree	tropical			37.7
Fichtler 2012	Angiosperm	Pterocarpus angolensis	stem	trunk	angio tree	tropical			38.7
Fichtler 2012	Angiosperm	Pterocarpus angolensis	stem	trunk	angio tree	tropical			42.1
Fichtler 2012	Angiosperm	Roucheria sp	stem	trunk	angio tree	tropical			37.8
Fichtler 2012	Angiosperm	Schistostemon sp	stem	trunk	angio tree	tropical			25
Fichtler 2012	Angiosperm	Simarouba amara	stem	trunk	angio tree	tropical			48.4
Fichtler 2012	Angiosperm	Swartzia argentea	stem	trunk	angio tree	tropical			39.1
Fichtler 2012	Angiosperm	Swartzia laevicarpa	stem	trunk	angio tree	tropical			46.7
Fichtler 2012	Angiosperm	Swartzia laevicarpa	stem	trunk	angio tree	tropical			51.6
Fichtler 2012	Angiosperm	Swartzia macrocarpa	stem	trunk	angio tree	tropical			53.2
Fichtler 2012	Angiosperm	Swartzia polyphylla	stem	trunk	angio tree	tropical			48.5
Fichtler 2012	Angiosperm	Swartzia sp	stem	trunk	angio tree	tropical			37.6
Fichtler 2012	Angiosperm	Swartzia sp	stem	trunk	angio tree	tropical			38
Fichtler 2012	Angiosperm	Swartzia sp	stem	trunk	angio tree	tropical			50.7
Fichtler 2012	Angiosperm	Swietenia macrophylla	stem	trunk	angio tree	tropical			28.8
Fichtler 2012	Angiosperm	Swietenia macrophylla	stem	trunk	angio tree	tropical			37.4
Fichtler 2012	Angiosperm	Tabebuia ochracea	stem	trunk	angio tree	tropical			44.1
Fichtler 2012	Angiosperm	Tabebuia sp	stem	trunk	angio tree	tropical			28.8
Fichtler 2012	Angiosperm	Tachigalia sp	stem	trunk	angio tree	tropical			38.1
Fichtler 2012	Angiosperm	Tectona grandis	stem	trunk	angio tree	tropical			44.7
Fichtler 2012	Angiosperm	Terminalia amazonia	stem	trunk	angio tree	tropical			31.2
Fichtler 2012	Angiosperm	Terminalia amazonia	stem	trunk	angio tree	tropical			32.7
Fichtler 2012	Angiosperm	Terminalia amazonia	stem	trunk	angio tree	tropical			33.1
Fichtler 2012	Angiosperm	Terminalia guyanensis	stem	trunk	angio tree	tropical			44.2
Fichtler 2012	Angiosperm	Terminalia quintalata	stem	trunk	angio tree	tropical			28.2
Fichtler 2012	Angiosperm	Terminalia sericea	stem	trunk	angio tree	subtropical			32.7
Fichtler 2012	Angiosperm	Terminalia sericea	stem	trunk	angio tree	subtropical			33.8
Fichtler 2012	Angiosperm	Vitex cymosa	stem	trunk	angio tree	tropical			39.3
Fichtler 2012	Angiosperm	Vitex cymosa	stem	trunk	angio tree	tropical			43.3
Fichtler 2012	Angiosperm	Zygia inaequalis	stem	trunk	angio tree	tropical			52.2
French 1923 as cited in Panshin 1980	Angiosperm	Acer rubrum	stem	trunk	angio tree	temperate	13.3	0.1	13.4
French 1923 as cited in Panshin 1980	Angiosperm	Acer saccharinum	stem	trunk	angio tree	temperate	11.9	0.1	12
French 1923 as cited in Panshin 1980	Angiosperm	Acer saccharum	stem	trunk	angio tree	temperate	17.9	0.1	18
French 1923 as cited in Panshin 1980	Angiosperm	Betula alleghaniensis	stem	trunk	angio tree	temperate	10.8	2	12.8
French 1923 as cited in Panshin 1980	Angiosperm	Betula papyrifera	stem	trunk	angio tree	temperate	11.7	2	13.7
French 1923 as cited in Panshin 1980	Angiosperm	Carya illinoinensis	stem	trunk	angio tree	temperate	26.4	10.9	37.3
French 1923 as cited in Panshin 1980	Angiosperm	Carya ovata	stem	trunk	angio tree	temperate	20	8	28
French 1923 as cited in Panshin 1980	Angiosperm	Castanea dentata	stem	trunk	angio tree	temperate	11.9	1.5	13.4
French 1923 as cited in Panshin 1980	Angiosperm	Celtis occidentalis	stem	trunk	angio tree	temperate	13.3	8.5	21.8
French 1923 as cited in Panshin 1980	Angiosperm	Cornus florida	stem	trunk	angio tree	temperate	27	5.6	32.6
French 1923 as cited in Panshin 1980	Angiosperm	Fagus grandifolia	stem	trunk	angio tree	temperate	20.4
French 1923 as cited in Panshin 1980	Angiosperm	Fraxinus americana	stem	trunk	angio tree	temperate	11.9	4.2	16.1
French 1923 as cited in Panshin 1980	Angiosperm	Fraxinus latifolia	stem	trunk	angio tree	temperate	14.5	2.8	17.3
French 1923 as cited in Panshin 1980	Angiosperm	Fraxinus nigra	stem	trunk	angio tree	temperate	12	7	19
French 1923 as cited in Panshin 1980	Angiosperm	Juglans cinerea	stem	trunk	angio tree	temperate	10.4	9	19.4
French 1923 as cited in Panshin 1980	Angiosperm	Juglans nigra	stem	trunk	angio tree	temperate	16.8	13.5	30.3
French 1923 as cited in Panshin 1980	Angiosperm	Liquidambar styraciflua	stem	trunk	angio tree	temperate	18.3	0.2	18.5
French 1923 as cited in Panshin 1980	Angiosperm	Liriodendron tulipifera	stem	trunk	angio tree	temperate	14.2	0.2	14.4
French 1923 as cited in Panshin 1980	Angiosperm	Magnolia acuminata	stem	trunk	angio tree	temperate	13.9	0.2	14.1
French 1923 as cited in Panshin 1980	Angiosperm	Nyssa sylvatica	stem	trunk	angio tree	temperate	17.6
French 1923 as cited in Panshin 1980	Angiosperm	Platanus occidentalis	stem	trunk	angio tree	temperate	19.2
French 1923 as cited in Panshin 1980	Angiosperm	Populus deltoides	stem	trunk	angio tree	temperate	13.7	0.2	13.9
French 1923 as cited in Panshin 1980	Angiosperm	Populus grandidentata	stem	trunk	angio tree	temperate	11.1	0.1	11.2
French 1923 as cited in Panshin 1980	Angiosperm	Prunus serotina	stem	trunk	angio tree	temperate	17.2
French 1923 as cited in Panshin 1980	Angiosperm	Quercus alba	stem	trunk	angio tree	temperate	28	8	36
French 1923 as cited in Panshin 1980	Angiosperm	Quercus macrocarpa	stem	trunk	angio tree	temperate	20.6	12	32.6
French 1923 as cited in Panshin 1980	Angiosperm	Quercus rubra	stem	trunk	angio tree	temperate	21.4	13.5	34.9
French 1923 as cited in Panshin 1980	Angiosperm	Quercus velutina	stem	trunk	angio tree	temperate	31.4	17.2	48.6
French 1923 as cited in Panshin 1980	Angiosperm	Robinia pseudoacacia	stem	trunk	angio tree	temperate	20.9	6.4	27.3
French 1923 as cited in Panshin 1980	Angiosperm	Salix nigra	stem	trunk	angio tree	temperate	7.4	0.1	7.5
French 1923 as cited in Panshin 1980	Angiosperm	Tilia americana	stem	trunk	angio tree	temperate	6.1	2.2	8.3
French 1923 as cited in Panshin 1980	Angiosperm	Ulmus americana	stem	trunk	angio tree	temperate	11.3	6	17.3
French 1923 as cited in Panshin 1980	Angiosperm	Ulmus rubra	stem	trunk	angio tree	temperate	11.4	2	13.4
French 1923 as cited in Panshin 1980	Angiosperm	Ulmus thomasii	stem	trunk	angio tree	temperate	11.7	7.6	19.3
Fujiwara 1991/1992	Angiosperm	Acer pictum	stem	trunk	angio tree	temperate	12.95
Fujiwara 1991/1992	Angiosperm	Aesculus turbinata	stem	trunk	angio tree	temperate	7.9
Fujiwara 1991/1992	Angiosperm	Albizia julibrissin	stem	trunk	angio tree	subtropical	4.55
Fujiwara 1991/1992	Angiosperm	Alnus hirsuta	stem	trunk	angio tree	temperate	9.5
Fujiwara 1991/1992	Angiosperm	Betula grossa	stem	trunk	angio tree	temperate	9.95
Fujiwara 1991/1992	Angiosperm	Betula maximowicziana	stem	trunk	angio tree	temperate	11.4
Fujiwara 1991/1992	Angiosperm	Betula platyphylla	stem	trunk	angio tree	temperate	8.1
Fujiwara 1991/1992	Angiosperm	Camellia japonica	stem	trunk	angio tree	temperate	15.65
Fujiwara 1991/1992	Angiosperm	Carpinus tschonoskii	stem	trunk	angio tree	temperate	14.9
Fujiwara 1991/1992	Angiosperm	Castanea crenata	stem	trunk	angio tree	temperate	8.05
Fujiwara 1991/1992	Angiosperm	Castanopsis cuspidata	stem	trunk	angio tree	temperate	13
Fujiwara 1991/1992	Angiosperm	Cerasus jamasakura	stem	trunk	angio tree	temperate	17.6
Fujiwara 1991/1992	Angiosperm	Cercidiphyllum japonicum	stem	trunk	angio tree	temperate	9
Fujiwara 1991/1992	Angiosperm	Cinnamomum camphora	stem	trunk	angio tree	subtropical	14.75
Fujiwara 1991/1992	Angiosperm	Clethra barbinervis	stem	trunk	angio tree	subtropical	15.7
Fujiwara 1991/1992	Angiosperm	Cornus controversa	stem	trunk	angio tree	temperate	15.2
Fujiwara 1991/1992	Angiosperm	Daphniphyllum macropodum	stem	trunk	angio tree	temperate	15.55
Fujiwara 1991/1992	Angiosperm	Diospyros kaki	stem	trunk	angio tree	temperate	19.2
Fujiwara 1991/1992	Angiosperm	Distylium racemosum	stem	trunk	angio tree	subtropical	23.1
Fujiwara 1991/1992	Angiosperm	Fagus crenata	stem	trunk	angio tree	temperate	15.65
Fujiwara 1991/1992	Angiosperm	Fraxinus lanuginosa	stem	trunk	angio tree	temperate	12.2
Fujiwara 1991/1992	Angiosperm	Fraxinus mandshurica	stem	trunk	angio tree	temperate	8.2
Fujiwara 1991/1992	Angiosperm	Fraxinus platypoda	stem	trunk	angio tree	temperate	11.55
Fujiwara 1991/1992	Angiosperm	Idesia polycarpa	stem	trunk	angio tree	temperate	6.4
Fujiwara 1991/1992	Angiosperm	Juglans ailanthifolia	stem	trunk	angio tree	temperate	9.15
Fujiwara 1991/1992	Angiosperm	Litsea lancifolia	stem	trunk	angio tree	subtropical	11.85
Fujiwara 1991/1992	Angiosperm	Maackia amurensis	stem	trunk	angio tree	temperate	7.8
Fujiwara 1991/1992	Angiosperm	Machilus thunbergii	stem	trunk	angio tree	subtropical	12.85
Fujiwara 1991/1992	Angiosperm	Magnolia obovata	stem	trunk	angio tree	temperate	8.6
Fujiwara 1991/1992	Angiosperm	Mallotus japonicus	stem	trunk	angio tree	temperate	16.4
Fujiwara 1991/1992	Angiosperm	Melia azedarach	stem	trunk	angio tree	subtropical	10.4
Fujiwara 1991/1992	Angiosperm	Morus australis	stem	trunk	angio tree	subtropical	17
Fujiwara 1991/1992	Angiosperm	Ostrya japonica	stem	trunk	angio tree	temperate	19.1
Fujiwara 1991/1992	Angiosperm	Phellodendron amurense	stem	trunk	angio tree	temperate	4.17
Fujiwara 1991/1992	Angiosperm	Populus suaveolens	stem	trunk	angio tree	temperate	5.6
Fujiwara 1991/1992	Angiosperm	Pterocarya rhoifolia	stem	trunk	angio tree	temperate	5.55
Fujiwara 1991/1992	Angiosperm	Quercus acuta	stem	trunk	angio tree	temperate	23.3
Fujiwara 1991/1992	Angiosperm	Quercus acutissima	stem	trunk	angio tree	temperate	21.9
Fujiwara 1991/1992	Angiosperm	Quercus crenata	stem	trunk	angio tree	temperate	9.05
Fujiwara 1991/1992	Angiosperm	Quercus mongolica	stem	trunk	angio tree	temperate	12.8
Fujiwara 1991/1992	Angiosperm	Quercus myrtifolia	stem	trunk	angio tree	temperate	21.75
Fujiwara 1991/1992	Angiosperm	Rhus succedanea	stem	trunk	angio tree	subtropical	6.95
Fujiwara 1991/1992	Angiosperm	Stewartia monadelpha	stem	trunk	angio tree	temperate	13.85
Fujiwara 1991/1992	Angiosperm	Styrax japonicus	stem	trunk	angio tree	temperate	12.95
Fujiwara 1991/1992	Angiosperm	Symplocos myrtacea	stem	trunk	angio tree	subtropical	14.4
Fujiwara 1991/1992	Angiosperm	Tilia japonica	stem	trunk	angio tree	temperate	6.85
Fujiwara 1991/1992	Angiosperm	Ulmus parvifolia	stem	trunk	angio tree	temperate	15.4
Fujiwara 1991/1992	Angiosperm	Zelkova serrata	stem	trunk	angio tree	temperate	12.4
Gartner 2000	Gymnosperm	Pseudotsuga menziesii	stem	trunk	gymno tree	temperate	5.19		5.19
Hearn 2009	Angiosperm	Adenia aculeata	stem	pachycaul	succulent	tropical			94
Hearn 2009	Angiosperm	Adenia acuta	stem	liana stem	climber	tropical			79
Hearn 2009	Angiosperm	Adenia boivinii	stem	pachycaul	succulent	tropical			51
Hearn 2009	Angiosperm	Adenia cissampeloides	stem	liana stem	climber	tropical			61
Hearn 2009	Angiosperm	Adenia cladosepala	stem	liana stem	climber	tropical			46
Hearn 2009	Angiosperm	Adenia densiflora	stem	liana stem	climber	tropical			68
Hearn 2009	Angiosperm	Adenia elegans	stem	liana stem	climber	tropical			23
Hearn 2009	Angiosperm	Adenia ellenbeckii	stem	trunk	angio tree	tropical			75
Hearn 2009	Angiosperm	Adenia fasciculata	stem	liana stem	climber	tropical			80
Hearn 2009	Angiosperm	Adenia firingalavensis	stem	pachycaul	succulent	tropical			72
Hearn 2009	Angiosperm	Adenia fruticosa	stem	pachycaul	succulent	tropical			93
Hearn 2009	Angiosperm	Adenia glauca	stem	pachycaul	succulent	tropical			99
Hearn 2009	Angiosperm	Adenia globosa	stem	pachycaul	succulent	tropical			92
Hearn 2009	Angiosperm	Adenia gummifera	stem	liana stem	climber	tropical			40
Hearn 2009	Angiosperm	Adenia heterophylla	stem	liana stem	climber	tropical			38
Hearn 2009	Angiosperm	Adenia hondala	stem	pachycaul	succulent	tropical			86
Hearn 2009	Angiosperm	Adenia karibaensis	stem	pachycaul	succulent	tropical			96
Hearn 2009	Angiosperm	Adenia keramanthus	stem	trunk	angio tree	tropical			85
Hearn 2009	Angiosperm	Adenia lapiazicola	stem	trunk	angio tree	tropical			85
Hearn 2009	Angiosperm	Adenia letouzeyi	stem	liana stem	climber	tropical			54
Hearn 2009	Angiosperm	Adenia litoralis	stem	pachycaul	succulent	tropical			69
Hearn 2009	Angiosperm	Adenia lobata	stem	liana stem	climber	tropical			43
Hearn 2009	Angiosperm	Adenia longestipitata	stem	liana stem	climber	tropical			42
Hearn 2009	Angiosperm	Adenia mcdadiana	stem	liana stem	climber	tropical			63
Hearn 2009	Angiosperm	Adenia metamorpha	stem	pachycaul	succulent	tropical			53
Hearn 2009	Angiosperm	Adenia monadelpha	stem	pachycaul	succulent	tropical			35
Hearn 2009	Angiosperm	Adenia olaboensis	stem	pachycaul	succulent	tropical			71
Hearn 2009	Angiosperm	Adenia pachyphylla	stem	liana stem	climber	tropical			47
Hearn 2009	Angiosperm	Adenia pechuelii	stem	pachycaul	succulent	tropical			93
Hearn 2009	Angiosperm	Adenia peltata	stem	pachycaul	succulent	tropical			82
Hearn 2009	Angiosperm	Adenia perrieri	stem	pachycaul	succulent	tropical			83
Hearn 2009	Angiosperm	Adenia rumicifolia	stem	liana stem	climber	tropical			55
Hearn 2009	Angiosperm	Adenia schweinfurthii	stem	liana stem	climber	tropical			82
Hearn 2009	Angiosperm	Adenia sphaerocarpa	stem	liana stem	climber	tropical			76
Hearn 2009	Angiosperm	Adenia spinosa	stem	pachycaul	succulent	tropical			98
Hearn 2009	Angiosperm	Adenia stylosa	stem	pachycaul	succulent	tropical			96
Hearn 2009	Angiosperm	Adenia venenata	stem	pachycaul	succulent	tropical			92
Hearn 2009	Angiosperm	Adenia volkensii	stem	trunk	angio tree	tropical			57
Hearn 2009	Angiosperm	Deidamia bicolor	stem	liana stem	climber	tropical			28
Hearn 2009	Angiosperm	Passiflora bicornis	stem	trunk	angio tree	subtropical			8
Hearn 2009	Angiosperm	Passiflora caerulea	stem	liana stem	climber	temperate			42
Hearn 2009	Angiosperm	Passiflora foetida	stem	liana stem	climber	subtropical			60
Huber 1938	Angiosperm	Acer pseudoplatanus	stem	trunk	angio tree	temperate	17.2
Huber 1938	Angiosperm	Aesculus hippocastanum	stem	trunk	angio tree	temperate	15.5
Huber 1938	Angiosperm	Andira inermis	stem	trunk	angio tree	subtropical	16.9	31.9	48.8
Huber 1938	Angiosperm	Aucoumea klaineana	stem	trunk	angio tree	tropical	12.1
Huber 1938	Angiosperm	Baphia crassifolia	stem	trunk	angio tree	tropical	15.6	31.6	47.2
Huber 1938	Angiosperm	Betula pendula	stem	trunk	angio tree	temperate	10.5
Huber 1938	Angiosperm	Castanea sativa	stem	trunk	angio tree	temperate	17.2
Huber 1938	Angiosperm	Ceiba pentandra	stem	trunk	angio tree	tropical	21.3	41.3	62.6
Huber 1938	Angiosperm	Erythrina sp	stem	trunk	angio tree	subtropical	14	45.4	59.4
Huber 1938	Angiosperm	Fagus sylvatica	stem	trunk	angio tree	temperate	27	4.6	31.6
Huber 1938	Angiosperm	Faurea rochetiana	stem	trunk	angio tree	subtropical	36.7	15.3	52
Huber 1938	Angiosperm	Fraxinus excelsior	stem	trunk	angio tree	temperate	14.9	10.6	25.5
Huber 1938	Angiosperm	Juglans regia	stem	trunk	angio tree	temperate	16.2	8	24.2
Huber 1938	Gymnosperm	Larix decidua	stem	trunk	gymno tree	temperate	8.8		8.8
Huber 1938	Angiosperm	Lophira alata	stem	trunk	angio tree	tropical	13.4	19.5	32.9
Huber 1938	Angiosperm	Milicia excelsa	stem	trunk	angio tree	tropical	12.6	19.2	31.8
Huber 1938	Angiosperm	Millettia laurentii	stem	trunk	angio tree	tropical	19.1	31.3	50.4
Huber 1938	Angiosperm	Mimosa scabrella	stem	trunk	angio tree	subtropical	14.8	6.7	21.5
Huber 1938	Angiosperm	Morus alba	stem	trunk	angio tree	temperate	30.9
Huber 1938	Angiosperm	Morus alba	stem	trunk	angio tree	temperate	44.7
Huber 1938	Angiosperm	Musanga cecropioides	stem	trunk	angio tree	tropical	19.7	4	23.7
Huber 1938	Gymnosperm	Picea abies	stem	trunk	gymno tree	temperate	9.6		9.6
Huber 1938	Gymnosperm	Picea abies	stem	trunk	gymno tree	temperate	4.7		4.7
Huber 1938	Gymnosperm	Pinus sylvestris	stem	trunk	gymno tree	temperate	5.5	1.4	6.9
Huber 1938	Angiosperm	Populus tremula	stem	trunk	angio tree	temperate	12.7
Huber 1938	Angiosperm	Pycnanthus angolensis	stem	trunk	angio tree	tropical	33.7	4.4	38.1
Huber 1938	Angiosperm	Quercus robur	stem	trunk	angio tree	temperate	29.3	4.9	34.2
Huber 1938	Angiosperm	Quercus robur	stem	trunk	angio tree	temperate	10.8	35.7	46.5
Huber 1938	Angiosperm	Rhizophora mangle	stem	trunk	angio tree	subtropical	19.2
Huber 1938	Angiosperm	Ricinodendron heudelotii	stem	trunk	angio tree	tropical	17.6
Huber 1938	Angiosperm	Rinorea welwitschii	stem	trunk	angio tree	tropical	33.8
Huber 1938	Angiosperm	Sterculia rhinopetala	stem	trunk	angio tree	tropical	24.3	30.3	54.6
Huber 1938	Angiosperm	Symphonia globulifera	stem	trunk	angio tree	tropical	10.8	35.7	46.5
Huber 1938	Angiosperm	Tectona grandis	stem	trunk	angio tree	tropical	13.5	6.6	20.1
Huber 1938	Angiosperm	Triplochiton scleroxylon	stem	trunk	angio tree	tropical	21.9	41	62.9
Huber 1938	Angiosperm	Zanthoxylum gilletii	stem	trunk	angio tree	subtropical	9.1	11.6	20.7
Ishiguri 2009	Angiosperm	Falcataria moluccana	stem	trunk	angio tree	tropical	4	2	6
Knigge 1961	Angiosperm	Fagus sylvatica	stem	trunk	angio tree	temperate	14.6	1.7	16.3
Koch 1985	Angiosperm	Acer rubrum	root	root		temperate	17.6	9.9	27.5
Koch 1985	Angiosperm	Acer rubrum	stem	branch/trunk	angio tree	temperate	12.65	16.2	28.85
Koch 1985	Angiosperm	Carya sp	root	root		temperate	24.8	18.9	43.7
Koch 1985	Angiosperm	Carya sp	stem	branch/trunk	angio tree	temperate	17.15	15.9	33.05
Koch 1985	Angiosperm	Celtis sp	root	root		temperate	15.2	17.2	32.4
Koch 1985	Angiosperm	Celtis sp	stem	branch/trunk	angio tree	temperate	14.1	15.25	29.35
Koch 1985	Angiosperm	Fraxinus americana	root	root		temperate	13	13.7	26.7
Koch 1985	Angiosperm	Fraxinus americana	stem	branch/trunk	angio tree	temperate	14.35	15.4	29.75
Koch 1985	Angiosperm	Fraxinus pennsylvanica	root	root		temperate	15.2	15.4	30.6
Koch 1985	Angiosperm	Fraxinus pennsylvanica	stem	branch/trunk	angio tree	temperate	14.9	15.65	30.55
Koch 1985	Angiosperm	Liquidambar styraciflua	root	root		temperate	16	10.2	26.2
Koch 1985	Angiosperm	Liquidambar styraciflua	stem	branch/trunk	angio tree	temperate	13.6	2	15.6
Koch 1985	Angiosperm	Liriodendron tulipifera	root	root		temperate	16	7.1	23.1
Koch 1985	Angiosperm	Liriodendron tulipifera	stem	branch/trunk	angio tree	temperate	12	3.3	15.3
Koch 1985	Angiosperm	Magnolia virginiana	root	root		temperate	5.8	7.2	13
Koch 1985	Angiosperm	Magnolia virginiana	stem	branch/trunk	angio tree	temperate	15	4.95	19.95
Koch 1985	Angiosperm	Nyssa sylvatica	root	root		temperate	5	8.2	13.2
Koch 1985	Angiosperm	Nyssa sylvatica	stem	branch/trunk	angio tree	temperate	16.8	4.35	21.15
Koch 1985	Angiosperm	Quercus alba	root	root		temperate	8.4	22.7	31.1
Koch 1985	Angiosperm	Quercus alba	stem	branch/trunk	angio tree	temperate	18.5	25.45	43.95
Koch 1985	Angiosperm	Quercus coccinea	root	root		temperate	20.7	19.5	40.2
Koch 1985	Angiosperm	Quercus coccinea	stem	branch/trunk	angio tree	temperate	18.15	23.3	41.45
Koch 1985	Angiosperm	Quercus falcata	root	root		subtropical	20.9	25.7	46.6
Koch 1985	Angiosperm	Quercus falcata	stem	branch/trunk	angio tree	subtropical	18.7	27.6	46.3
Koch 1985	Angiosperm	Quercus laurifolia	root	root		temperate	20.6	20.7	41.3
Koch 1985	Angiosperm	Quercus laurifolia	stem	branch/trunk	angio tree	temperate	18.85	26.35	45.2
Koch 1985	Angiosperm	Quercus marilandica	root	root		temperate	27.6	16.7	44.3
Koch 1985	Angiosperm	Quercus marilandica	stem	branch/trunk	angio tree	temperate	21.55	23.75	45.3
Koch 1985	Angiosperm	Quercus nigra	root	root		temperate	19	24.1	43.1
Koch 1985	Angiosperm	Quercus nigra	stem	branch/trunk	angio tree	temperate	18.6	25.95	44.55
Koch 1985	Angiosperm	Quercus pagoda	root	root		temperate	20.2	22.5	42.7
Koch 1985	Angiosperm	Quercus pagoda	stem	branch/trunk	angio tree	temperate	17.8	24.05	41.85
Koch 1985	Angiosperm	Quercus rubra	root	root		temperate	20.7	20.4	41.1
Koch 1985	Angiosperm	Quercus rubra	stem	branch/trunk	angio tree	temperate	18.5	23.95	42.45
Koch 1985	Angiosperm	Quercus shumardii	root	root		temperate	25.7	19.3	45
Koch 1985	Angiosperm	Quercus shumardii	stem	branch/trunk	angio tree	temperate	17.9	23.6	41.5
Koch 1985	Angiosperm	Quercus stellata	root	root		temperate	21.5	14.8	36.3
Koch 1985	Angiosperm	Quercus stellata	stem	branch/trunk	angio tree	temperate	19.15	29.75	48.9
Koch 1985	Angiosperm	Quercus velutina	root	root		temperate	24	19.4	43.4
Koch 1985	Angiosperm	Quercus velutina	stem	branch/trunk	angio tree	temperate	18.9	26.4	45.3
Koch 1985	Angiosperm	Ulmus alata	root	root		temperate	17.5	18.7	36.2
Koch 1985	Angiosperm	Ulmus alata	stem	branch/trunk	angio tree	temperate	14.05	15.95	30
Koch 1985	Angiosperm	Ulmus americana	root	root		temperate	13.3	19.2	32.5
Koch 1985	Angiosperm	Ulmus americana	stem	branch/trunk	angio tree	temperate	11.1	16.2	27.3
Lei 1996	Angiosperm	Quercus garryana	stem	trunk	angio tree	temperate	13.5	11	24.5
Lei 1997	Angiosperm	Alnus rubra	stem	trunk	angio tree	temperate	13.5	1.5	15
Maeglin 1976 as cited in Panshin 1980	Angiosperm	Quercus rubra	stem	trunk	angio tree	temperate	15.9	23.4	39.3
Martinez-Cabrera 2009	Angiosperm	Acacia greggii	stem	trunk	angio tree	temperate	9.65	19.45	29.1
Martinez-Cabrera 2009	Angiosperm	Acanthostyles buniifolius	stem	trunk	angio tree	subtropical	40.36	0.55	40.91
Martinez-Cabrera 2009	Angiosperm	Acanthostyles buniifolius	stem	trunk	angio tree	subtropical	45.4	3.06	48.46
Martinez-Cabrera 2009	Angiosperm	Adenostoma fasciculatum	stem	trunk	angio tree	subtropical	35.36	12	47.36
Martinez-Cabrera 2009	Angiosperm	Adesmia trijuga	stem	trunk	angio tree	subtropical	2.3	16.85	19.15
Martinez-Cabrera 2009	Angiosperm	Aloysia grattissima	stem	trunk	angio tree	subtropical	12.95	1	13.95
Martinez-Cabrera 2009	Angiosperm	Ambrosia dumosa	stem	trunk	angio tree	subtropical	13	2.67	15.67
Martinez-Cabrera 2009	Angiosperm	Ambrosia salsola	stem	trunk	angio tree	subtropical	40.19	4.47	44.66
Martinez-Cabrera 2009	Angiosperm	Artemisia californica	stem	trunk	angio tree	subtropical	8.31	3.15	11.46
Martinez-Cabrera 2009	Angiosperm	Atamisquea emarginata	stem	trunk	angio tree	subtropical	17.19	3.41	20.6
Martinez-Cabrera 2009	Angiosperm	Baccharis articulata	stem	trunk	angio tree	subtropical	9.56	4.1	13.66
Martinez-Cabrera 2009	Angiosperm	Baccharis flabellata	stem	trunk	angio tree	subtropical	28.1	0.79	28.89
Martinez-Cabrera 2009	Angiosperm	Bougainvillea spinosa	stem	trunk	angio tree	subtropical	6.6	33.5	40.1
Martinez-Cabrera 2009	Angiosperm	Bulnesia retamo	stem	trunk	angio tree	subtropical	12.4	3.4	15.8
Martinez-Cabrera 2009	Angiosperm	Calycanthus floridus	stem	trunk	angio tree	subtropical	33.81	0.835	34.645
Martinez-Cabrera 2009	Angiosperm	Celtis laevigata	stem	trunk	angio tree	temperate	27.22	2.98	30.2
Martinez-Cabrera 2009	Angiosperm	Cestrum parqui	stem	trunk	angio tree	subtropical	14.66	0.89	15.55
Martinez-Cabrera 2009	Angiosperm	Condalia microphylla	stem	trunk	angio tree	subtropical	35.73	2.8	38.53
Martinez-Cabrera 2009	Angiosperm	Dalea formosa	stem	trunk	angio tree	temperate	19.3667	13.08	32.4467
Martinez-Cabrera 2009	Angiosperm	Daphnopsis racemosa	stem	trunk	angio tree	subtropical	16.05	2.69	18.74
Martinez-Cabrera 2009	Angiosperm	Elaeagnus umbellata	stem	trunk	angio tree	subtropical	23.09	20.5	43.59
Martinez-Cabrera 2009	Angiosperm	Encelia farinosa	stem	trunk	angio tree	subtropical	18	12.99	30.99
Martinez-Cabrera 2009	Angiosperm	Eriogonum fasciculatum	stem	trunk	angio tree	subtropical	4.19	3.77	7.96
Martinez-Cabrera 2009	Angiosperm	Escallonia megapotamica	stem	trunk	angio tree	subtropical	31.15	11.3	42.45
Martinez-Cabrera 2009	Angiosperm	Gaylussacia ursina	stem	trunk	angio tree	subtropical	24.74	2.47	27.21
Martinez-Cabrera 2009	Angiosperm	Guettarda uruguensis	stem	trunk	angio tree	subtropical	28.53	2.7	31.23
Martinez-Cabrera 2009	Angiosperm	Gutierrezia sarothrae	stem	trunk	angio tree	temperate	25.03	5	30.03
Martinez-Cabrera 2009	Angiosperm	Hyptis emoryi	stem	trunk	angio tree	subtropical	21.4	4.6	26
Martinez-Cabrera 2009	Angiosperm	Ilex mucronata	stem	trunk	angio tree	subtropical	25	0.93	25.93
Martinez-Cabrera 2009	Angiosperm	Kalmia latifolia	stem	trunk	angio tree	subtropical	13	4.94	17.94
Martinez-Cabrera 2009	Angiosperm	Lantana camara	stem	trunk	angio tree	subtropical	19.28	7.1	26.38
Martinez-Cabrera 2009	Angiosperm	Lantana grisebachii	stem	trunk	angio tree	subtropical	15.11	0.45	15.56
Martinez-Cabrera 2009	Angiosperm	Larrea cuneifolia	stem	trunk	angio tree	subtropical	9.91	27.42	37.33
Martinez-Cabrera 2009	Angiosperm	Larrea divaricata	stem	trunk	angio tree	subtropical	7.6	16	23.6
Martinez-Cabrera 2009	Angiosperm	Larrea tridentata	stem	trunk	angio tree	subtropical	9.5	14.55	24.05
Martinez-Cabrera 2009	Angiosperm	Ligustrum sinense	stem	trunk	angio tree	subtropical	42	2.26	44.26
Martinez-Cabrera 2009	Angiosperm	Lippia turbinata	stem	trunk	angio tree	subtropical	22.76	3.7	26.46
Martinez-Cabrera 2009	Angiosperm	Lycium chilense	stem	trunk	angio tree	subtropical	14.85	10.55	25.4
Martinez-Cabrera 2009	Angiosperm	Malosma laurina	stem	trunk	angio tree	subtropical	20.75	5.08	25.83
Martinez-Cabrera 2009	Angiosperm	Mimozyganthus carinatus	stem	trunk	angio tree	subtropical	6.69	10.99	17.68
Martinez-Cabrera 2009	Angiosperm	Mimulus aurantiacus	stem	trunk	angio tree	subtropical	38.56	6.29	44.85
Martinez-Cabrera 2009	Angiosperm	Mulguraea aspera	stem	trunk	angio tree	subtropical	15.655	5.82	21.475
Martinez-Cabrera 2009	Angiosperm	Myrcia selloi	stem	trunk	angio tree	subtropical	21.4	9.1	30.5
Martinez-Cabrera 2009	Angiosperm	Pavonia hastata	stem	trunk	angio tree	subtropical	25.65	2.02	27.67
Martinez-Cabrera 2009	Angiosperm	Porlieria microphylla	stem	trunk	angio tree	subtropical	4.5	17	21.5
Martinez-Cabrera 2009	Angiosperm	Prosopis alpataco	stem	trunk	angio tree	subtropical	14.09	34.3	48.39
Martinez-Cabrera 2009	Angiosperm	Prosopis glandulosa	stem	trunk	angio tree	temperate	15.3	46.74	62.04
Martinez-Cabrera 2009	Angiosperm	Pseudabutilon virgatum	stem	trunk	angio tree	subtropical	28.09	8.2	36.29
Martinez-Cabrera 2009	Angiosperm	Rhododendron maximum	stem	trunk	angio tree	subtropical	20.34	0	20.34
Martinez-Cabrera 2009	Angiosperm	Rhus copallinum	stem	trunk	angio tree	subtropical	5.18	0.5	5.68
Martinez-Cabrera 2009	Angiosperm	Rhus trilobata	stem	trunk	angio tree	temperate	19.01	2.7	21.71
Martinez-Cabrera 2009	Angiosperm	Salvia apiana	stem	trunk	angio tree	subtropical	19.5	8.6	28.1
Martinez-Cabrera 2009	Angiosperm	Salvia mellifera	stem	trunk	angio tree	subtropical	33.25	0	33.25
Martinez-Cabrera 2009	Angiosperm	Senecio pinnatus	stem	trunk	angio tree	subtropical	22.41	1.6	24.01
Martinez-Cabrera 2009	Angiosperm	Senna aphylla	stem	trunk	angio tree	subtropical	10.05	51.52	61.57
Martinez-Cabrera 2009	Angiosperm	Solanum sp	stem	trunk	angio tree	subtropical	27.6	1	28.6
Martinez-Cabrera 2009	Angiosperm	Syrmatium glabrum	stem	trunk	angio tree	subtropical	26.22	16	42.22
Martinez-Cabrera 2009	Angiosperm	Vaccinium arboreum	stem	trunk	angio tree	subtropical	31.63	3.05	34.68
Martinez-Cabrera 2009	Angiosperm	Vaccinium elliottii	stem	trunk	angio tree	subtropical	21.84	6.82	28.66
Martinez-Cabrera 2009	Angiosperm	Vernonanthura montevidensis	stem	trunk	angio tree	subtropical	46.02	1.4	47.42
Martinez-Cabrera 2009	Angiosperm	Ximenia americana	stem	trunk	angio tree	subtropical	9.98	3.2	13.18
Martinez-Cabrera 2009	Angiosperm	Ziziphus obtusiflia	stem	trunk	angio tree	temperate	20.16	41	61.16
Mauseth 1997	Angiosperm	Acanthocereus tetragonus	stem	cactus wood	succulent	subtropical	42	5.2	47.2
Mauseth 1997	Angiosperm	Acanthocereus tetragonus	stem	cactus wood	succulent	subtropical	54	41.8	95.8
Mauseth 1997	Angiosperm	Cleistocactus icosagonus	stem	cactus wood	succulent	subtropical	29.2	12.2	41.4
Mauseth 1997	Angiosperm	Cleistocactus variispinus	stem	cactus wood	succulent	subtropical	42.6	4.9	47.5
Mauseth 1997	Angiosperm	Coleocephalocereus aureus	stem	cactus wood	succulent	subtropical	37.3	3.4	40.7
Mauseth 1997	Angiosperm	Coleocephalocereus aureus	stem	cactus wood	succulent	subtropical	42.4	33.5	75.9
Mauseth 1997	Angiosperm	Dendrocereus nudiflorus	stem	cactus wood	succulent	subtropical	38.2	4.1	42.3
Mauseth 1997	Angiosperm	Dendrocereus nudiflorus	stem	cactus wood	succulent	subtropical	32.4	60	92.4
Mauseth 1997	Angiosperm	Echinopsis chiloensis	stem	cactus wood	succulent	subtropical	47.1	7	54.1
Mauseth 1997	Angiosperm	Echinopsis deserticola	stem	cactus wood	succulent	subtropical	64.7	6.1	70.8
Mauseth 1997	Angiosperm	Echinopsis schickendantzii	stem	cactus wood	succulent	subtropical	47.6	31.4	79
Mauseth 1997	Angiosperm	Haageocereus australis	stem	cactus wood	succulent	subtropical	61.3	25.8	87.1
Mauseth 1997	Angiosperm	Haageocereus platinospinus	stem	cactus wood	succulent	subtropical	51.7	12.7	64.4
Mauseth 1997	Angiosperm	Hylocereus lemairei	stem	cactus wood	succulent	subtropical	10.9	3.7	14.6
Mauseth 1997	Angiosperm	Hylocereus lemairei	stem	cactus wood	succulent	subtropical	29	63.8	92.8
Mauseth 1997	Angiosperm	Mila nealeana	stem	cactus wood	succulent	subtropical	24.9	33	57.9
Mauseth 1997	Angiosperm	Oreocereus doelzianus	stem	cactus wood	succulent	subtropical	60.6	10.6	71.2
Mauseth 1997	Angiosperm	Oreocereus doelzianus	stem	cactus wood	succulent	subtropical	64.4	19.2	83.6
Mauseth 1997	Angiosperm	Oreocereus fossulatus	stem	cactus wood	succulent	subtropical	36.6	8.2	44.8
Mauseth 1997	Angiosperm	Samaipaticereus corroanus	stem	cactus wood	succulent	subtropical	55.5	2.4	57.9
Mauseth 1997	Angiosperm	Samaipaticereus corroanus	stem	cactus wood	succulent	subtropical	51.4	44.9	96.3
Mauseth 1997	Angiosperm	Selenicereus grandiflorus	stem	cactus wood	succulent	subtropical	27.4	5.4	32.8
Mauseth 1997	Angiosperm	Selenicereus grandiflorus	stem	cactus wood	succulent	subtropical	32.4	52.7	85.1
Mauseth 1997	Angiosperm	Selenicereus inermis	stem	cactus wood	succulent	subtropical	26.2	7.1	33.3
Mauseth 1997	Angiosperm	Selenicereus inermis	stem	cactus wood	succulent	subtropical	36	28.5	64.5
Mauseth 1997	Angiosperm	Selenicereus testudo	stem	cactus wood	succulent	subtropical	49.2	4.3	53.5
Mauseth 1997	Angiosperm	Selenicereus testudo	stem	cactus wood	succulent	subtropical	59	26.4	85.4
Mauseth 1997	Angiosperm	Stephanocereus leucostele	stem	cactus wood	succulent	subtropical	41	14.4	55.4
Mauseth 1997	Angiosperm	Stephanocereus leucostele	stem	cactus wood	succulent	subtropical	36.3	45.7	82
Mauseth 1997	Angiosperm	Trichocereus coquimbanus	stem	cactus wood	succulent	subtropical	64.3	5	69.3
Mauseth 1997	Angiosperm	Werckleocereus glaber	stem	cactus wood	succulent	subtropical	27.5	17.7	45.2
Mauseth 1997	Angiosperm	Werckleocereus glaber	stem	cactus wood	succulent	subtropical	68.4	23.6	92
Meyr 1922	Gymnosperm	Abies alba	stem	trunk	gymno tree	temperate	6.57		6.57
Meyr 1922	Gymnosperm	Abies amabilis	stem	trunk	gymno tree	temperate	6.68		6.68
Meyr 1922	Gymnosperm	Abies balsamea	stem	trunk	gymno tree	temperate	5.68		5.68
Meyr 1922	Gymnosperm	Abies concolor	stem	trunk	gymno tree	temperate	9.48		9.48
Meyr 1922	Gymnosperm	Abies grandis	stem	trunk	gymno tree	temperate	6.68		6.68
Meyr 1922	Gymnosperm	Abies grandis	stem	trunk	gymno tree	temperate	5.07		5.07
Meyr 1922	Angiosperm	Acer macrophyllum	stem	trunk	angio tree	temperate	18.46
Meyr 1922	Angiosperm	Acer negundo	stem	trunk	angio tree	temperate	16.19
Meyr 1922	Angiosperm	Betula lenta	stem	trunk	angio tree	temperate	16.6
Meyr 1922	Angiosperm	Betula nigra	stem	trunk	angio tree	temperate	15.83
Meyr 1922	Angiosperm	Betula populifolia	stem	trunk	angio tree	temperate	9.32
Meyr 1922	Gymnosperm	Calocedrus decurrens	stem	trunk	gymno tree	temperate	8.9		8.9
Meyr 1922	Angiosperm	Carya cordiformis	stem	trunk	angio tree	temperate	16.8
Meyr 1922	Angiosperm	Carya glabra	stem	trunk	angio tree	temperate	23.4
Meyr 1922	Angiosperm	Catalpa bignonioides	stem	trunk	angio tree	temperate	9.2
Meyr 1922	Angiosperm	Catalpa speciosa	stem	trunk	angio tree	temperate	13.3
Meyr 1922	Gymnosperm	Chamaecyparis lawsoniana	stem	trunk	gymno tree	temperate	5.57		5.57
Meyr 1922	Gymnosperm	Chamaecyparis thyoides	stem	trunk	gymno tree	temperate	5.18		5.18
Meyr 1922	Angiosperm	Fraxinus oregona	stem	trunk	angio tree	temperate	14.5
Meyr 1922	Angiosperm	Fraxinus quadrangulata	stem	trunk	angio tree	temperate	17.1
Meyr 1922	Angiosperm	Gleditsia triacanthos	stem	trunk	angio tree	temperate	18.46
Meyr 1922	Angiosperm	Hicoria ovata	stem	trunk	angio tree	temperate	19.97
Meyr 1922	Gymnosperm	Juniperus occidentalis	stem	trunk	gymno tree	temperate	6.8		6.8
Meyr 1922	Gymnosperm	Juniperus virginiana	stem	trunk	gymno tree	temperate	6.26		6.26
Meyr 1922	Gymnosperm	Larix laricina	stem	trunk	gymno tree	temperate	11.07		11.07
Meyr 1922	Gymnosperm	Larix occidentalis	stem	trunk	gymno tree	temperate	10		10
Meyr 1922	Angiosperm	Notholithocarpus densiflorus	stem	trunk	angio tree	subtropical	42.26
Meyr 1922	Gymnosperm	Picea engelmannii	stem	trunk	gymno tree	temperate	5.91		5.91
Meyr 1922	Gymnosperm	Picea rubens	stem	trunk	gymno tree	temperate	4.98		4.98
Meyr 1922	Gymnosperm	Picea sitchensis	stem	trunk	gymno tree	temperate	7.27		7.27
Meyr 1922	Gymnosperm	Pinus banksiana	stem	trunk	gymno tree	temperate	8.1		8.1
Meyr 1922	Gymnosperm	Pinus contorta	stem	trunk	gymno tree	temperate	5.7		5.7
Meyr 1922	Gymnosperm	Pinus echinata	stem	trunk	gymno tree	temperate	8.05		8.05
Meyr 1922	Gymnosperm	Pinus jeffreyi	stem	trunk	gymno tree	temperate	8.1		8.1
Meyr 1922	Gymnosperm	Pinus lambertiana	stem	trunk	gymno tree	temperate	5.7		5.7
Meyr 1922	Gymnosperm	Pinus monticola	stem	trunk	gymno tree	temperate	6.59		6.59
Meyr 1922	Gymnosperm	Pinus palustris	stem	trunk	gymno tree	subtropical	8.3		8.3
Meyr 1922	Gymnosperm	Pinus parviflora	stem	trunk	gymno tree	temperate	11.7		11.7
Meyr 1922	Gymnosperm	Pinus ponderosa	stem	trunk	gymno tree	temperate	6.78		6.78
Meyr 1922	Gymnosperm	Pinus resinosa	stem	trunk	gymno tree	temperate	7		7
Meyr 1922	Gymnosperm	Pinus rigida	stem	trunk	gymno tree	temperate	7.25		7.25
Meyr 1922	Gymnosperm	Pinus strobus	stem	trunk	gymno tree	temperate	5.39		5.39
Meyr 1922	Gymnosperm	Pinus taeda	stem	trunk	gymno tree	temperate	7.63		7.63
Meyr 1922	Gymnosperm	Pinus virginiana	stem	trunk	gymno tree	temperate	7.22		7.22
Meyr 1922	Angiosperm	Populus tremuloides	stem	trunk	angio tree	temperate	9.63
Meyr 1922	Gymnosperm	Pseudotsuga menziesii	stem	trunk	gymno tree	temperate	7.37		7.37
Meyr 1922	Angiosperm	Quercus bicolor	stem	trunk	angio tree	temperate	29.72
Meyr 1922	Angiosperm	Quercus candicans	stem	trunk	angio tree	temperate	21.9
Meyr 1922	Angiosperm	Quercus falcata	stem	trunk	angio tree	subtropical	18.8
Meyr 1922	Angiosperm	Quercus michauxii	stem	trunk	angio tree	temperate	25.3
Meyr 1922	Angiosperm	Quercus nigra	stem	trunk	angio tree	temperate	28.3
Meyr 1922	Angiosperm	Salix nigra	stem	trunk	angio tree	temperate	10.6
Meyr 1922	Gymnosperm	Sequoia sempervirens	stem	trunk	gymno tree	temperate	7.85		7.85
Meyr 1922	Gymnosperm	Taxodium distichum	stem	trunk	gymno tree	temperate	6.62		6.62
Meyr 1922	Gymnosperm	Thuja occidentalis	stem	trunk	gymno tree	temperate	3.43		3.43
Meyr 1922	Gymnosperm	Thuja plicata	stem	trunk	gymno tree	temperate	6.93		6.93
Meyr 1922	Angiosperm	Tilia americana	stem	trunk	angio tree	temperate	5.3
Meyr 1922	Gymnosperm	Tsuga canadensis	stem	trunk	gymno tree	temperate	7.09		7.09
Meyr 1922	Gymnosperm	Tsuga canadensis	stem	trunk	gymno tree	temperate	5.96		5.96
Meyr 1922	Gymnosperm	Tsuga heterophylla	stem	trunk	gymno tree	tropical	8.8		8.8
Meyr 1922	Angiosperm	Ulmus alata	stem	trunk	angio tree	temperate	18.6
Meyr 1922	Angiosperm	Ulmus rubra	stem	trunk	angio tree	temperate	13.03
Myer 1922 as cited in Panshin 1980	Angiosperm	Quercus virginiana	stem	trunk	angio tree	subtropical	32.2
Myer 1922 as cited in Panshin 1980	Angiosperm	Ulmus thomasii	stem	trunk	angio tree	temperate	18.6
Ogunkunle 2008	Angiosperm	Ficus exasperata	stem	trunk	angio tree	tropical	32	24.6	56.6
Ogunkunle 2008	Angiosperm	Ficus ingens	stem	trunk	angio tree	tropical	20.1	32.7	52.8
Ogunkunle 2008	Angiosperm	Ficus lutea	stem	trunk	angio tree	tropical	32.8	20.2	53
Ogunkunle 2008	Angiosperm	Ficus mucuso	stem	trunk	angio tree	tropical	23.9	29.3	53.2
Ogunkunle 2008	Angiosperm	Ficus natalensis	stem	trunk	angio tree	tropical	28.9	26.3	55.2
Ogunkunle 2008	Angiosperm	Ficus ottonifolia	stem	trunk	angio tree	tropical	26.7	27.8	54.5
Ogunkunle 2008	Angiosperm	Ficus ovata	stem	trunk	angio tree	tropical	27.1	27.3	54.4
Ogunkunle 2008	Angiosperm	Ficus polita	stem	trunk	angio tree	tropical	21.9	26.6	48.5
Ogunkunle 2008	Angiosperm	Ficus populifolia	stem	trunk	angio tree	tropical	29.2	21.2	50.4
Ogunkunle 2008	Angiosperm	Ficus sur	stem	trunk	angio tree	tropical	22.4	30.9	53.3
Ogunkunle 2008	Angiosperm	Ficus thonningii	stem	trunk	angio tree	tropical	27.9	29	56.9
Ogunkunle 2008	Angiosperm	Ficus umbellata	stem	trunk	angio tree	tropical	32.1	24.4	56.5
Ogunkunle 2008	Angiosperm	Gmelina arborea	stem	trunk	angio tree	tropical	31	5.2	36.2
Ogunwusi 2012	Angiosperm	Albizia zygia	stem	trunk	angio tree	tropical	32.9	23.2	56.1
Ogunwusi 2012	Angiosperm	Isoberlinia doka	stem	trunk	angio tree	tropical	23.6	35	58.6
Ogunwusi 2012	Angiosperm	Lannea acida	stem	trunk	angio tree	tropical	67	0	67
Ogunwusi 2012	Angiosperm	Parkia filicoidea	stem	trunk	angio tree	tropical	24	23.4	47.4
Ogunwusi 2012	Angiosperm	Vitellaria paradoxa	stem	trunk	angio tree	tropical	22.7	12	34.7
Olano 2013	Gymnosperm	Juniperus thurifera	stem	trunk	gymno tree	subtropical	6.7		6.7
Ona 1999	Angiosperm	Eucalyptus camaldulensis	stem	trunk	angio tree	subtropical	17.8	10.8	28.6
Ona 1999	Angiosperm	Eucalyptus globulus	stem	trunk	angio tree	subtropical	17.8	10.8	28.6
Ona 2001	Angiosperm	Eucalyptus camaldulensis	stem	trunk	angio tree	subtropical	20.66	14.1	34.76
Ona 2001	Angiosperm	Eucalyptus globuls	stem	trunk	angio tree	subtropical	15.2	6.3	21.5
Pande 2005	Angiosperm	Castanopsis echinocarpa	stem	trunk	angio tree	subtropical	31.75	23.75	55.5
Pande 2005	Angiosperm	Castanopsis indica	stem	trunk	angio tree	subtropical	30.8	21.2	52
Pande 2005	Angiosperm	Castanopsis lanceifolia	stem	trunk	angio tree	subtropical	35.6	22.3	57.9
Pande 2005	Angiosperm	Castanopsis purpurea	stem	trunk	angio tree	subtropical	24	22	46
Panshin 1980	Gymnosperm	Abies alba	stem	trunk	gymno tree	temperate	7.45		7.45
Panshin 1980	Gymnosperm	Abies procera	stem	trunk	gymno tree	temperate	6.6		6.6
Panshin 1980	Gymnosperm	Cupressus sempervirens	stem	trunk	gymno tree	subtropical	5.58	0.2	5.78
Panshin 1980	Gymnosperm	Juniperus excelsa	stem	trunk	gymno tree	subtropical	8.26	0.26	8.52
Panshin 1980	Gymnosperm	Larix decidua	stem	trunk	gymno tree	temperate	6.13		6.13
Panshin 1980	Gymnosperm	Picea abies	stem	trunk	gymno tree	temperate	5.95		5.95
Panshin 1980	Gymnosperm	Picea glauca	stem	trunk	gymno tree	temperate	7.1		7.1
Panshin 1980	Gymnosperm	Pinus cembra	stem	trunk	gymno tree	temperate	9.24		9.24
Panshin 1980	Gymnosperm	Pinus elliottii	stem	trunk	gymno tree	subtropical	11.7		11.7
Panshin 1980	Gymnosperm	Pinus nigra	stem	trunk	gymno tree	subtropical	5.49		5.49
Panshin 1980	Gymnosperm	Pinus pinaster	stem	trunk	gymno tree	subtropical	6.22		6.22
Panshin 1980	Gymnosperm	Pinus strobus	stem	trunk	gymno tree	temperate	6		6
Panshin 1980	Gymnosperm	Pinus strobus	stem	trunk	gymno tree	temperate	5.29		5.29
Panshin 1980	Gymnosperm	Pinus sylvestris	stem	trunk	gymno tree	temperate	6.41		6.41
Panshin 1980	Gymnosperm	Pseudotsuga menziesii	stem	trunk	gymno tree	temperate	7.22		7.22
Petric 1975 as cited in Panshin 1980	Angiosperm	Acer campestre	stem	trunk	angio tree	temperate	15.4
Petric 1975 as cited in Panshin 1980	Angiosperm	Aesculus hippocastanum	stem	trunk	angio tree	temperate	13.2
Petric 1975 as cited in Panshin 1980	Angiosperm	Alnus incana	stem	trunk	angio tree	temperate	13.7
Petric 1975 as cited in Panshin 1980	Angiosperm	Betula pendula	stem	trunk	angio tree	temperate	10.1
Petric 1975 as cited in Panshin 1980	Angiosperm	Carpinus betulus	stem	trunk	angio tree	temperate	15.7
Petric 1975 as cited in Panshin 1980	Angiosperm	Castanea sativa	stem	trunk	angio tree	temperate	12.2
Petric 1975 as cited in Panshin 1980	Angiosperm	Fagus sylvatica	stem	trunk	angio tree	temperate	18.2
Petric 1975 as cited in Panshin 1980	Angiosperm	Fraxinus excelsior	stem	trunk	angio tree	temperate	14.7
Petric 1975 as cited in Panshin 1980	Angiosperm	Juglans regia	stem	trunk	angio tree	temperate	16.2
Petric 1975 as cited in Panshin 1980	Angiosperm	Morus alba	stem	trunk	angio tree	temperate	18.2
Petric 1975 as cited in Panshin 1980	Angiosperm	Ostrya carpinifolia	stem	trunk	angio tree	temperate	23.5
Petric 1975 as cited in Panshin 1980	Angiosperm	Platanus orientalis	stem	trunk	angio tree	temperate	25.6
Petric 1975 as cited in Panshin 1980	Angiosperm	Populus nigra	stem	trunk	angio tree	temperate	11.8
Petric 1975 as cited in Panshin 1980	Angiosperm	Prunus avium	stem	trunk	angio tree	temperate	16.4
Petric 1975 as cited in Panshin 1980	Angiosperm	Prunus domestica	stem	trunk	angio tree	temperate	26.3
Petric 1975 as cited in Panshin 1980	Angiosperm	Quercus ilex	stem	trunk	angio tree	subtropical	34.1
Petric 1975 as cited in Panshin 1980	Angiosperm	Quercus robur	stem	trunk	angio tree	temperate	20.6
Petric 1975 as cited in Panshin 1980	Angiosperm	Robinia pseudoacacia	stem	trunk	angio tree	temperate	19
Petric 1975 as cited in Panshin 1980	Angiosperm	Salix alba	stem	trunk	angio tree	temperate	9.2
Petric 1975 as cited in Panshin 1980	Angiosperm	Tilia platyphyllos	stem	trunk	angio tree	temperate	7.8
Petric 1975 as cited in Panshin 1980	Angiosperm	Ulmus minor	stem	trunk	angio tree	temperate	20.8
Plavcova unpublished	Gymnosperm	Abies alba	stem	branch	gymno tree	temperate	5.2	0	5.2
Plavcova unpublished	Angiosperm	Acer pseudoplatanus	stem	branch	angio tree	temperate	11.5	1.8	13.3
Plavcova unpublished	Angiosperm	Carpinus betulus	stem	branch	angio tree	temperate	17.6	6.2	23.8
Plavcova unpublished	Angiosperm	Ceiba aesculifolia	stem	branch	angio tree	tropical	24.8	42.9	67.7
Plavcova unpublished	Angiosperm	Clematis vitalba	stem	liana stem	climber	temperate	12.4	6.1	18.7
Plavcova unpublished	Angiosperm	Fagus sylvatica	stem	branch	angio tree	temperate	17.9	5.9	23.8
Plavcova unpublished	Angiosperm	Ficus benjamina	stem	branch	angio tree	tropical	16.4	30.7	47.1
Plavcova unpublished	Angiosperm	Ficus rubiginosa	stem	branch	angio tree	tropical	19.7	27.2	46.9
Plavcova unpublished	Angiosperm	Fraxinus excelsior	stem	branch	angio tree	temperate	13.3	5.4	18.7
Plavcova unpublished	Angiosperm	Liquidambar styraciflua	stem	branch	angio tree	temperate	16.5	2.6	19.1
Plavcova unpublished	Gymnosperm	Picea abies	stem	branch	gymno tree	temperate	7	0	7
Plavcova unpublished	Angiosperm	Prunus avium	stem	branch	angio tree	temperate	20.7	2.7	23.4
Plavcova unpublished	Angiosperm	Quercus robur	stem	branch	angio tree	temperate	10.9	22.7	33.6
Plavcova unpublished	Angiosperm	Robinia pseudoacacia	stem	branch	angio tree	temperate	9.9	20.9	30.8
Plavcova unpublished	Angiosperm	Terminalia catappa	stem	branch	angio tree	tropical	14.6	11.8	26.4
Plavcova unpublished	Angiosperm	Tilia cordata	stem	branch	angio tree	temperate	9.7	7.5	17.3
Poorter 2010	Angiosperm	Acacia bonariensis	stem	trunk	angio tree	tropical			46.1
Poorter 2010	Angiosperm	Ardisia ambigua	stem	trunk	angio tree	tropical			44
Poorter 2010	Angiosperm	Aspidosperma cylindrocarpon	stem	trunk	angio tree	tropical			23.4
Poorter 2010	Angiosperm	Aspidosperma rigidum	stem	trunk	angio tree	tropical			34.4
Poorter 2010	Angiosperm	Batocarpus amazonicus	stem	trunk	angio tree	tropical			37.7
Poorter 2010	Angiosperm	Cariniana estrellensis	stem	trunk	angio tree	tropical			43.8
Poorter 2010	Angiosperm	Cecropia concolor	stem	trunk	angio tree	tropical			32
Poorter 2010	Angiosperm	Cedrela fissilis	stem	trunk	angio tree	tropical			64.2
Poorter 2010	Angiosperm	Ceiba pentandra	stem	trunk	angio tree	tropical			55.7
Poorter 2010	Angiosperm	Cordia alliodora	stem	trunk	angio tree	tropical			41
Poorter 2010	Angiosperm	Cupania cinerea	stem	trunk	angio tree	tropical			40.5
Poorter 2010	Angiosperm	Dendropanax arboreus	stem	trunk	angio tree	tropical			19.1
Poorter 2010	Angiosperm	Erythrochiton fallax	stem	trunk	angio tree	tropical			38.9
Poorter 2010	Angiosperm	Eugenia sp	stem	trunk	angio tree	tropical			51.1
Poorter 2010	Angiosperm	Ficus boliviana	stem	trunk	angio tree	tropical			41
Poorter 2010	Angiosperm	Guarea guidonia	stem	trunk	angio tree	tropical			58.1
Poorter 2010	Angiosperm	Heliocarpus americanus	stem	trunk	angio tree	tropical			47.7
Poorter 2010	Angiosperm	Hirtella triandra	stem	trunk	angio tree	tropical			49.8
Poorter 2010	Angiosperm	Hura crepitans	stem	trunk	angio tree	tropical			24.9
Poorter 2010	Angiosperm	Inga edulis	stem	trunk	angio tree	tropical			46.9
Poorter 2010	Angiosperm	Licaria triandra	stem	trunk	angio tree	tropical			34.9
Poorter 2010	Angiosperm	Machaerium villosum	stem	trunk	angio tree	tropical			37.5
Poorter 2010	Angiosperm	Maclura tinctoria	stem	trunk	angio tree	tropical			41.1
Poorter 2010	Angiosperm	Margaritaria nobilis	stem	trunk	angio tree	tropical			37.2
Poorter 2010	Angiosperm	Ocotea guianensis	stem	trunk	angio tree	tropical			31.5
Poorter 2010	Angiosperm	Ocotea sp	stem	trunk	angio tree	tropical			22.9
Poorter 2010	Angiosperm	Ocotea sp	stem	trunk	angio tree	tropical			28.8
Poorter 2010	Angiosperm	Ormosia nobilis	stem	trunk	angio tree	tropical			51.1
Poorter 2010	Angiosperm	Picramnia sellowii	stem	trunk	angio tree	tropical			36.3
Poorter 2010	Angiosperm	Pourouma cecropiifolia	stem	trunk	angio tree	tropical			53.6
Poorter 2010	Angiosperm	Pouteria macrophylla	stem	trunk	angio tree	tropical			48.7
Poorter 2010	Angiosperm	Pouteria nemorosa	stem	trunk	angio tree	tropical			53.9
Poorter 2010	Angiosperm	Pseudolmedia laevis	stem	trunk	angio tree	tropical			51
Poorter 2010	Angiosperm	Sapindus saponaria	stem	trunk	angio tree	tropical			52.4
Poorter 2010	Angiosperm	Sapium glandulosum	stem	trunk	angio tree	tropical			39.4
Poorter 2010	Angiosperm	Schizolobium parahyba	stem	trunk	angio tree	tropical			26
Poorter 2010	Angiosperm	Swietenia macrophylla	stem	trunk	angio tree	tropical			49
Poorter 2010	Angiosperm	Tabernaemontana catharinensis	stem	trunk	angio tree	tropical			29.7
Poorter 2010	Angiosperm	Terminalia oblonga	stem	trunk	angio tree	tropical			51.5
Poorter 2010	Angiosperm	Trema micrantha	stem	trunk	angio tree	tropical			22.4
Poorter 2010	Angiosperm	Triplaris americana	stem	trunk	angio tree	tropical			13.4
Poorter 2010	Angiosperm	Zanthoxylum sprucei	stem	trunk	angio tree	tropical			43.2
Pratt 2007	Angiosperm	Ceanothus crassifolius	root	root		subtropical			14
Pratt 2007	Angiosperm	Ceanothus crassifolius	stem	branch	angio tree	subtropical			11.1
Pratt 2007	Angiosperm	Ceanothus cuneatus	root	root		subtropical			17.3
Pratt 2007	Angiosperm	Ceanothus cuneatus	stem	branch	angio tree	subtropical			12.8
Pratt 2007	Angiosperm	Ceanothus leucodermis	root	root		subtropical			19.3
Pratt 2007	Angiosperm	Ceanothus leucodermis	stem	branch	angio tree	subtropical			19.2
Pratt 2007	Angiosperm	Ceanothus megacarpus	root	root		subtropical			10.7
Pratt 2007	Angiosperm	Ceanothus megacarpus	stem	branch	angio tree	subtropical			12.7
Pratt 2007	Angiosperm	Ceanothus oliganthus	root	root		subtropical			16.3
Pratt 2007	Angiosperm	Ceanothus oliganthus	stem	branch	angio tree	subtropical			15.6
Pratt 2007	Angiosperm	Ceanothus spinosus	root	root		subtropical			18.2
Pratt 2007	Angiosperm	Ceanothus spinosus	stem	branch	angio tree	subtropical			11.9
Pratt 2007	Angiosperm	Rhamnus californica	root	root		subtropical			22.6
Pratt 2007	Angiosperm	Rhamnus californica	stem	branch	angio tree	subtropical			11
Pratt 2007	Angiosperm	Rhamnus crocea	root	root		subtropical			21
Pratt 2007	Angiosperm	Rhamnus crocea	stem	branch	angio tree	subtropical			15.8
Pratt 2007	Angiosperm	Rhamnus ilicifolia	root	root		subtropical			18.7
Pratt 2007	Angiosperm	Rhamnus ilicifolia	stem	branch	angio tree	subtropical			8.31
Ruelle 2006	Angiosperm	Casearia javitensis	stem	trunk	angio tree	tropical	24.3	0	24.3
Ruelle 2006	Angiosperm	Cassipourea guianensis	stem	trunk	angio tree	tropical	18.2	2.5	20.7
Ruelle 2006	Angiosperm	Cupania scrobiculata	stem	trunk	angio tree	tropical	15	1.6	16.6
Ruelle 2006	Angiosperm	Dendrobangia boliviana	stem	trunk	angio tree	tropical	30	7	37
Ruelle 2006	Angiosperm	Eschweilera sagotiana	stem	trunk	angio tree	tropical	14.8	23.7	38.5
Ruelle 2006	Angiosperm	Goupia glabra	stem	trunk	angio tree	tropical	33	3.4	36.4
Ruelle 2006	Angiosperm	Guatteria schomburgkiana	stem	trunk	angio tree	tropical	22.2	16.6	38.8
Ruelle 2006	Angiosperm	Hebepetalum humiriifolium	stem	trunk	angio tree	tropical	16.8	2.9	19.7
Ruelle 2006	Angiosperm	Inga semialata	stem	trunk	angio tree	tropical	9.4	22.9	32.3
Ruelle 2006	Angiosperm	Lacmellea aczdeata	stem	trunk	angio tree	tropical	22.8	7.6	30.4
Ruelle 2006	Angiosperm	Lecythis poiteaui	stem	trunk	angio tree	tropical	14.7	27.4	42.1
Ruelle 2006	Angiosperm	Licania membranacea	stem	trunk	angio tree	tropical	13.2	13.5	26.7
Ruelle 2006	Angiosperm	Myrcia decorticans	stem	trunk	angio tree	tropical	20	8.1	28.1
Ruelle 2006	Angiosperm	Ocotea indirectinervia	stem	trunk	angio tree	tropical	14.3	5.9	20.2
Ruelle 2006	Angiosperm	Ormosia bolivarensis	stem	trunk	angio tree	tropical	13.8	38.3	52.1
Ruelle 2006	Angiosperm	Ormosia coutinhoi	stem	trunk	angio tree	tropical	9.4	44.1	53.5
Ruelle 2006	Angiosperm	Oxandra asbeckii	stem	trunk	angio tree	tropical	15.2	8.1	23.3
Ruelle 2006	Angiosperm	Protium opacum	stem	trunk	angio tree	tropical	10.7	0	10.7
Ruelle 2006	Angiosperm	Symphonia globulifera	stem	trunk	angio tree	tropical	19.2	34.2	53.4
Ruelle 2006	Angiosperm	Talisia simaboides	stem	trunk	angio tree	tropical	23.3	2.8	26.1
Ruelle 2006	Angiosperm	Trichilia schomburgkii	stem	trunk	angio tree	tropical	18.4	8	26.4
Schulz 1957	Angiosperm	Fagus sylvatica	stem	trunk	angio tree	temperate	17	5	22
Spicer 2007	Angiosperm	Acer rubrum	stem	trunk	angio tree	temperate	16.6
Spicer 2007	Angiosperm	Fraxinus americana	stem	trunk	angio tree	temperate	15.8	9.6	25
Spicer 2007	Gymnosperm	Pinus strobus	stem	trunk	gymno tree	temperate	3.98		3.98
Spicer 2007	Angiosperm	Quercus rubra	stem	trunk	angio tree	temperate	18.5	5.1	24
Spicer 2007	Gymnosperm	Tsuga canadensis	stem	trunk	gymno tree	temperate	5.44	0.39	6
Sreevani 2014	Angiosperm	Eucalyptus tereticornis	stem	trunk	angio tree	subtropical	16.3	11.4	27.7
Suss 1972	Angiosperm	Fagus sylvatica	stem	trunk	angio tree	temperate	15.7	5.2	20.9
Taylor 1968	Angiosperm	Liriodendron tulipifera	stem	trunk	angio tree	temperate	11.7
Verdaguer 2002	Angiosperm	Erica calycina	root	root		subtropical	11.8
Verdaguer 2002	Angiosperm	Erica calycina	root	root		subtropical	26.5
Verdaguer 2002	Angiosperm	Erica coccinea	root	root		subtropical	18.21
Verdaguer 2002	Angiosperm	Erica coccinea	root	root		subtropical	15.33
Villagra 1997	Angiosperm	Prosopis alpataco	stem	trunk	angio tree	subtropical			53
Villagra 1997	Angiosperm	Prosopis argentina	stem	trunk	angio tree	subtropical			47
von Frey-Wyssling 1942	Angiosperm	Buxus sempervirens	stem	trunk	angio tree	temperate	14.3	2.4	16.7
von Frey-Wyssling 1942	Angiosperm	Carpinus betulus	stem	trunk	angio tree	temperate	13.5
von Frey-Wyssling 1942	Angiosperm	Clematis vitalba	stem	liana stem	climber	temperate	28
von Frey-Wyssling 1942	Angiosperm	Hedera helix	stem	liana stem	climber	temperate	33
von Frey-Wyssling 1942	Angiosperm	Ilex aquifolium	stem	trunk	angio tree	temperate	16.4
von Frey-Wyssling 1942	Angiosperm	Lonicera caprifolium	stem	liana stem	climber	temperate	22.8
von Frey-Wyssling 1942	Angiosperm	Robinia pseudoacacia	stem	trunk	angio tree	temperate	16.7	8.3	25
von Frey-Wyssling 1942	Angiosperm	Tilia cordata	stem	trunk	angio tree	temperate	13.7	26.1	39.8
von Frey-Wyssling 1942	Angiosperm	Vitis vinifera	stem	liana stem	climber	temperate	38.6
Wagenfuhr 2007	Gymnosperm	Abies alba	stem	trunk	gymno tree	temperate	10.2		10.2
Wagenfuhr 2007	Angiosperm	Acer pictum	stem	trunk	angio tree	temperate	14	4	18
Wagenfuhr 2007	Angiosperm	Acer pseudoplatanus	stem	trunk	angio tree	temperate	17.4
Wagenfuhr 2007	Angiosperm	Aesculus hippocastanum	stem	trunk	angio tree	temperate	15
Wagenfuhr 2007	Angiosperm	Afzelia bipindensis	stem	trunk	angio tree	tropical	15	22	37
Wagenfuhr 2007	Angiosperm	Afzelia quanzensis	stem	trunk	angio tree	tropical	15	18	33
Wagenfuhr 2007	Gymnosperm	Agathis australis	stem	trunk	gymno tree	subtropical	7		7
Wagenfuhr 2007	Angiosperm	Albizia saman	stem	trunk	angio tree	tropical	13	22	35
Wagenfuhr 2007	Angiosperm	Alnus glutinosa	stem	trunk	angio tree	temperate	13
Wagenfuhr 2007	Angiosperm	Alstonia congensis	stem	trunk	angio tree	tropical	20	8	28
Wagenfuhr 2007	Angiosperm	Amphimas pterocarpoides	stem	trunk	angio tree	tropical	22	38	60
Wagenfuhr 2007	Angiosperm	Anisoptera costata	stem	trunk	angio tree	tropical	27	5	32
Wagenfuhr 2007	Angiosperm	Antiaris toxicaria	stem	trunk	angio tree	tropical	19	15	34
Wagenfuhr 2007	Angiosperm	Antrocaryon klaineanum	stem	trunk	angio tree	tropical	10	7	17
Wagenfuhr 2007	Gymnosperm	Araucaria angustifolia	stem	trunk	gymno tree	subtropical	5.5		5.5
Wagenfuhr 2007	Angiosperm	Aspidosperma polyneuron	stem	trunk	angio tree	tropical	17	1	18
Wagenfuhr 2007	Angiosperm	Astronium fraxinifolium	stem	trunk	angio tree	tropical	15	5	20
Wagenfuhr 2007	Angiosperm	Aucoumea klaineana	stem	trunk	angio tree	tropical	12.5	1.5	14
Wagenfuhr 2007	Angiosperm	Autranella congolensis	stem	trunk	angio tree	tropical	25	17	42
Wagenfuhr 2007	Angiosperm	Avicennia officinalis	stem	trunk	angio tree	tropical	10	27	37
Wagenfuhr 2007	Angiosperm	Baillonella toxisperma	stem	trunk	angio tree	tropical	25	19	44
Wagenfuhr 2007	Angiosperm	Beilschmiedia gaboonensis	stem	trunk	angio tree	tropical	15	8	23
Wagenfuhr 2007	Angiosperm	Berlinia bracteosa	stem	trunk	angio tree	tropical	17	21	38
Wagenfuhr 2007	Angiosperm	Betula pendula	stem	trunk	angio tree	temperate	10.4	2	12.4
Wagenfuhr 2007	Angiosperm	Brachystegia cynometroides	stem	trunk	angio tree	tropical	13	20	33
Wagenfuhr 2007	Angiosperm	Brachystegia spiciformis	stem	trunk	angio tree	tropical	23	19	42
Wagenfuhr 2007	Angiosperm	Bruguiera gymnorhiza	stem	trunk	angio tree	tropical	25.5	0.5	26
Wagenfuhr 2007	Angiosperm	Caesalpinia echinata	stem	trunk	angio tree	tropical	10	6	16
Wagenfuhr 2007	Gymnosperm	Calocedrus decurrens	stem	trunk	gymno tree	temperate	12	8	20
Wagenfuhr 2007	Angiosperm	Calophyllum peekelii	stem	trunk	angio tree	tropical	16	10	26
Wagenfuhr 2007	Angiosperm	Canarium schweinfurtii	stem	trunk	angio tree	tropical	10.5	4	14.5
Wagenfuhr 2007	Angiosperm	Carapa guianensis	stem	trunk	angio tree	tropical	17	7.5	24.5
Wagenfuhr 2007	Angiosperm	Cariniana pyriformis	stem	trunk	angio tree	tropical	20	14	34
Wagenfuhr 2007	Angiosperm	Carpinus betulus	stem	trunk	angio tree	temperate	22	2	24
Wagenfuhr 2007	Angiosperm	Carya alba	stem	trunk	angio tree	temperate	20	8	28
Wagenfuhr 2007	Angiosperm	Castanea sativa	stem	trunk	angio tree	temperate	17
Wagenfuhr 2007	Angiosperm	Cedrela odorata	stem	trunk	angio tree	tropical	13	25	38
Wagenfuhr 2007	Angiosperm	Ceiba pentandra	stem	trunk	angio tree	tropical	21	51	72
Wagenfuhr 2007	Angiosperm	Celtis sp	stem	trunk	angio tree	temperate	8	6	14
Wagenfuhr 2007	Angiosperm	Chlorocardium rodiei	stem	trunk	angio tree	tropical	11.4	10.4	21.8
Wagenfuhr 2007	Angiosperm	Chrysophyllum africanum	stem	trunk	angio tree	tropical	21
Wagenfuhr 2007	Angiosperm	Chukrasia tabularis	stem	trunk	angio tree	tropical	20	7	27
Wagenfuhr 2007	Angiosperm	Copaifera salikounda	stem	trunk	angio tree	tropical	16	16	32
Wagenfuhr 2007	Angiosperm	Cordia millenii	stem	trunk	angio tree	tropical	12	21	33
Wagenfuhr 2007	Gymnosperm	Dacrycarpus imbricatus	stem	trunk	gymno tree	tropical	8	1	9
Wagenfuhr 2007	Angiosperm	Dacryodes buettneri	stem	trunk	angio tree	tropical	14	4	18
Wagenfuhr 2007	Angiosperm	Dacryodes igaganga	stem	trunk	angio tree	tropical	17
Wagenfuhr 2007	Angiosperm	Dacryodes pubescens	stem	trunk	angio tree	tropical	7	6	13
Wagenfuhr 2007	Angiosperm	Dalbergia frutescens	stem	trunk	angio tree	tropical	14	8	22
Wagenfuhr 2007	Angiosperm	Dalbergia latifolia	stem	trunk	angio tree	tropical	15	15	30
Wagenfuhr 2007	Angiosperm	Dalbergia nigra	stem	trunk	angio tree	tropical	23	22	45
Wagenfuhr 2007	Angiosperm	Dalbergia retusa	stem	trunk	angio tree	tropical	12	18	30
Wagenfuhr 2007	Angiosperm	Daniellia ogea	stem	trunk	angio tree	tropical	12	9	21
Wagenfuhr 2007	Angiosperm	Detarium senegalense	stem	trunk	angio tree	tropical	21	16	37
Wagenfuhr 2007	Angiosperm	Dicorynia guianensis	stem	trunk	angio tree	tropical	10	28	38
Wagenfuhr 2007	Angiosperm	Didelotia africana	stem	trunk	angio tree	tropical	24	7	31
Wagenfuhr 2007	Angiosperm	Diospyros celebica	stem	trunk	angio tree	tropical	20	13	33
Wagenfuhr 2007	Angiosperm	Diospyros virginiana	stem	trunk	angio tree	temperate	22	19	41
Wagenfuhr 2007	Angiosperm	Dipterocarpus alatus	stem	trunk	angio tree	tropical	19	10	29
Wagenfuhr 2007	Angiosperm	Distemonanthus benthamianus	stem	trunk	angio tree	tropical	14	18.5	32.5
Wagenfuhr 2007	Angiosperm	Dracontomelon dao	stem	trunk	angio tree	tropical	13	13	26
Wagenfuhr 2007	Angiosperm	Entandrophragma angolense	stem	trunk	angio tree	tropical	26	10	36
Wagenfuhr 2007	Angiosperm	Entandrophragma candollei	stem	trunk	angio tree	tropical	25	18	43
Wagenfuhr 2007	Angiosperm	Entandrophragma cylindricum	stem	trunk	angio tree	tropical	17.9	20.5	38.4
Wagenfuhr 2007	Angiosperm	Entandrophragma utile	stem	trunk	angio tree	tropical	20.5	10.5	31
Wagenfuhr 2007	Angiosperm	Erythrophleum suaveolens	stem	trunk	angio tree	tropical	14	32	46
Wagenfuhr 2007	Angiosperm	Eucalyptus globulus	stem	trunk	angio tree	subtropical	14	16	30
Wagenfuhr 2007	Angiosperm	Fagus sylvatica	stem	trunk	angio tree	temperate	16.2	5.3	21.5
Wagenfuhr 2007	Gymnosperm	Fitzroya cupressoides	stem	trunk	gymno tree	temperate	13	1	14
Wagenfuhr 2007	Angiosperm	Fleroya ledermannii	stem	trunk	angio tree	tropical	13.5	11.5	25
Wagenfuhr 2007	Angiosperm	Fraxinus excelsior	stem	trunk	angio tree	temperate	15	10.4	25.4
Wagenfuhr 2007	Angiosperm	Gilbertiodendron dewevrei	stem	trunk	angio tree	tropical	12	15	27
Wagenfuhr 2007	Angiosperm	Gonystylus bancanus	stem	trunk	angio tree	tropical	12	6	18
Wagenfuhr 2007	Angiosperm	Gossweilerodendron balsamiferum	stem	trunk	angio tree	tropical	16	27	43
Wagenfuhr 2007	Angiosperm	Guaiacum officinale	stem	trunk	angio tree	tropical	12	3	15
Wagenfuhr 2007	Angiosperm	Guarea cedrata	stem	trunk	angio tree	tropical	15.5	16	31.5
Wagenfuhr 2007	Angiosperm	Guarea thompsonii	stem	trunk	angio tree	tropical	17	25	42
Wagenfuhr 2007	Angiosperm	Guibourtia arnoldiana	stem	trunk	angio tree	tropical	20	13	33
Wagenfuhr 2007	Angiosperm	Guibourtia ehie	stem	trunk	angio tree	tropical	17.5	13	30.5
Wagenfuhr 2007	Angiosperm	Guibourtia tessmannii	stem	trunk	angio tree	tropical	16	10	26
Wagenfuhr 2007	Angiosperm	Heritiera simplicifolia	stem	trunk	angio tree	tropical	20	21.5	41.5
Wagenfuhr 2007	Angiosperm	Hevea brasiliensis	stem	trunk	angio tree	tropical	19	4	23
Wagenfuhr 2007	Angiosperm	Hopea odorata	stem	trunk	angio tree	tropical	13	10	23
Wagenfuhr 2007	Angiosperm	Hura crepitans	stem	trunk	angio tree	tropical	22	18	40
Wagenfuhr 2007	Angiosperm	Hymenaea courbaril	stem	trunk	angio tree	tropical	17	13	30
Wagenfuhr 2007	Angiosperm	Intsia bijuga	stem	trunk	angio tree	tropical	7	19	26
Wagenfuhr 2007	Angiosperm	Juglans nigra	stem	trunk	angio tree	temperate	11	4	15
Wagenfuhr 2007	Angiosperm	Juglans regia	stem	trunk	angio tree	temperate	16.1	8.2	24.3
Wagenfuhr 2007	Angiosperm	Julbernardia pellegriniana	stem	trunk	angio tree	tropical	14	9	23
Wagenfuhr 2007	Angiosperm	Khaya ivorensis	stem	trunk	angio tree	tropical	21.5	5.1	26.6
Wagenfuhr 2007	Angiosperm	Lagerstroemia balansae	stem	trunk	angio tree	tropical	22.5	13.5	36
Wagenfuhr 2007	Gymnosperm	Larix decidua	stem	trunk	gymno tree	temperate	9		9
Wagenfuhr 2007	Angiosperm	Laurelia aromatica	stem	trunk	angio tree	subtropical	16
Wagenfuhr 2007	Angiosperm	Liriodendron tultipifera	stem	trunk	angio tree	temperate	19
Wagenfuhr 2007	Angiosperm	Lophira alata	stem	trunk	angio tree	tropical	13.2	19.1	32.3
Wagenfuhr 2007	Angiosperm	Lovoa trichilioides	stem	trunk	angio tree	tropical	13	4.5	17.5
Wagenfuhr 2007	Angiosperm	Magnolia hypolampra	stem	trunk	angio tree	tropical	17	6.5	23.5
Wagenfuhr 2007	Angiosperm	Magnolia sumatrana	stem	trunk	angio tree	tropical	14.5	7	21.5
Wagenfuhr 2007	Angiosperm	Mansonia altissima	stem	trunk	angio tree	tropical	16.3	7.8	24
Wagenfuhr 2007	Angiosperm	Melaleuca leucadendra	stem	trunk	angio tree	tropical	12	6	18
Wagenfuhr 2007	Angiosperm	Microberlinia brazzavillensis	stem	trunk	angio tree	tropical	15	17	32
Wagenfuhr 2007	Angiosperm	Milicia excelsa	stem	trunk	angio tree	tropical	16.5	15	31.5
Wagenfuhr 2007	Angiosperm	Millettia laurentii	stem	trunk	angio tree	tropical	19.4	30.8	50.2
Wagenfuhr 2007	Angiosperm	Monopetalanthus sp	stem	trunk	angio tree	tropical	11	20	31
Wagenfuhr 2007	Angiosperm	Musanga cecropioides	stem	trunk	angio tree	tropical	19.7	3.9	23.6
Wagenfuhr 2007	Angiosperm	Nauclea diderrichii	stem	trunk	angio tree	tropical	22.5	6.5	29
Wagenfuhr 2007	Angiosperm	Nesogordonia papaverifera	stem	trunk	angio tree	tropical	19.5	24	43.5
Wagenfuhr 2007	Angiosperm	Nothofagus alpina	stem	trunk	angio tree	temperate	14
Wagenfuhr 2007	Angiosperm	Ochroma pyramidale	stem	trunk	angio tree	tropical	18	74	92
Wagenfuhr 2007	Angiosperm	Ocotea porosa	stem	trunk	angio tree	subtropical	17
Wagenfuhr 2007	Angiosperm	Oxystigma oxyphyllum	stem	trunk	angio tree	tropical	18	11	29
Wagenfuhr 2007	Angiosperm	Paratecoma peroba	stem	trunk	angio tree	tropical	11	4	15
Wagenfuhr 2007	Angiosperm	Parinari excelsa	stem	trunk	angio tree	tropical	28	16	44
Wagenfuhr 2007	Angiosperm	Peltogyne venosa	stem	trunk	angio tree	tropical	15	21	36
Wagenfuhr 2007	Angiosperm	Pentacme contorta	stem	trunk	angio tree	tropical	15	15	30
Wagenfuhr 2007	Angiosperm	Pericopsis elata	stem	trunk	angio tree	tropical	15	15	30
Wagenfuhr 2007	Angiosperm	Persea lingue	stem	trunk	angio tree	temperate	17	9	26
Wagenfuhr 2007	Angiosperm	Petersianthus macrocarpus	stem	trunk	angio tree	tropical	17	3	20
Wagenfuhr 2007	Gymnosperm	Picea abies	stem	trunk	gymno tree	temperate	5		5
Wagenfuhr 2007	Gymnosperm	Pinus kesiya	stem	trunk	gymno tree	tropical	5		5
Wagenfuhr 2007	Gymnosperm	Pinus massoniana	stem	trunk	gymno tree	subtropical	8		8
Wagenfuhr 2007	Gymnosperm	Pinus merkusii	stem	trunk	gymno tree	tropical	8		8
Wagenfuhr 2007	Gymnosperm	Pinus palustris	stem	trunk	gymno tree	subtropical	8.4		8.4
Wagenfuhr 2007	Gymnosperm	Pinus radiata	stem	trunk	gymno tree	temperate	11.2		11.2
Wagenfuhr 2007	Gymnosperm	Pinus strobus	stem	trunk	gymno tree	temperate	5.3		5.3
Wagenfuhr 2007	Gymnosperm	Pinus sylvestris	stem	trunk	gymno tree	temperate	5.6		5.6
Wagenfuhr 2007	Angiosperm	Piptadeniastrum africanum	stem	trunk	angio tree	tropical	13.5	23	36.5
Wagenfuhr 2007	Angiosperm	Platanus acerifolia	stem	trunk	angio tree	temperate	31	9	40
Wagenfuhr 2007	Gymnosperm	Podocarpus salignus	stem	trunk	gymno tree	tropical	9	2.3	11.3
Wagenfuhr 2007	Angiosperm	Populus nigra	stem	trunk	angio tree	temperate	12
Wagenfuhr 2007	Angiosperm	Populus tremula	stem	trunk	angio tree	temperate	12.3
Wagenfuhr 2007	Angiosperm	Pouteria pierrei	stem	trunk	angio tree	tropical	25	17	42
Wagenfuhr 2007	Angiosperm	Prunus avium	stem	trunk	angio tree	temperate	17
Wagenfuhr 2007	Angiosperm	Prunus serotina	stem	trunk	angio tree	temperate	14
Wagenfuhr 2007	Gymnosperm	Pseudotsuga menziesii	stem	trunk	gymno tree	temperate	7		7
Wagenfuhr 2007	Angiosperm	Pterocarpus angolensis	stem	trunk	angio tree	tropical	17	21	38
Wagenfuhr 2007	Angiosperm	Pterocarpus macrocarpus	stem	trunk	angio tree	tropical	14.1	14.6	28.7
Wagenfuhr 2007	Angiosperm	Pterocarpus soyauxii	stem	trunk	angio tree	tropical	13	23	36
Wagenfuhr 2007	Angiosperm	Pterygota macrocarpa	stem	trunk	angio tree	tropical	20	23	43
Wagenfuhr 2007	Angiosperm	Pycnanthus angolensis	stem	trunk	angio tree	tropical	27
Wagenfuhr 2007	Angiosperm	Pyrus communis	stem	trunk	angio tree	temperate	21	8	29
Wagenfuhr 2007	Angiosperm	Quercus alba	stem	trunk	angio tree	temperate	22	4	26
Wagenfuhr 2007	Angiosperm	Quercus robur	stem	trunk	angio tree	temperate	16.1	5.5	21.5
Wagenfuhr 2007	Angiosperm	Quercus rubra	stem	trunk	angio tree	temperate	10.1	4.3	14.4
Wagenfuhr 2007	Angiosperm	Rhizophora apiculata	stem	trunk	angio tree	tropical	18.5	0.5	19
Wagenfuhr 2007	Angiosperm	Rhodognaphalon brevicuspe	stem	trunk	angio tree	tropical	22	27	49
Wagenfuhr 2007	Angiosperm	Ricinodendron heudelotii	stem	trunk	angio tree	tropical	17.7
Wagenfuhr 2007	Angiosperm	Robinia pseudoacacia	stem	trunk	angio tree	temperate	21	6	27
Wagenfuhr 2007	Angiosperm	Salix alba	stem	trunk	angio tree	temperate	17
Wagenfuhr 2007	Gymnosperm	Sequoia sempervirens	stem	trunk	gymno tree	temperate	7.8		7.8
Wagenfuhr 2007	Angiosperm	Shorea hypochra	stem	trunk	angio tree	tropical	15	12	27
Wagenfuhr 2007	Angiosperm	Shorea obtusa	stem	trunk	angio tree	tropical	17	17	34
Wagenfuhr 2007	Angiosperm	Shorea sp	stem	trunk	angio tree	tropical	18	14	32
Wagenfuhr 2007	Angiosperm	Sindoropsis letestui	stem	trunk	angio tree	tropical	17	7	24
Wagenfuhr 2007	Angiosperm	Sorbus aucuparia	stem	trunk	angio tree	temperate	20	1	21
Wagenfuhr 2007	Angiosperm	Sorbus torminalis	stem	trunk	angio tree	temperate	23	2	25
Wagenfuhr 2007	Angiosperm	Staudtia kamerunensis	stem	trunk	angio tree	tropical	17	14	31
Wagenfuhr 2007	Angiosperm	Sterculia oblonga	stem	trunk	angio tree	tropical	13	36	49
Wagenfuhr 2007	Angiosperm	Sterculia rhinopetala	stem	trunk	angio tree	tropical	23	27	50
Wagenfuhr 2007	Angiosperm	Swietenia macrophylla	stem	trunk	angio tree	tropical	13	4	17
Wagenfuhr 2007	Angiosperm	Tarrietia utilis	stem	trunk	angio tree	tropical	26	7	33
Wagenfuhr 2007	Gymnosperm	Taxus baccata	stem	trunk	gymno tree	temperate	14		14
Wagenfuhr 2007	Angiosperm	Tectona grandis	stem	trunk	angio tree	tropical	16.7	7	23.7
Wagenfuhr 2007	Angiosperm	Terminalia ivorensis	stem	trunk	angio tree	tropical	17	10	27
Wagenfuhr 2007	Angiosperm	Terminalia superba	stem	trunk	angio tree	tropical	16.5	13.1	29.6
Wagenfuhr 2007	Angiosperm	Testulea gabonensis	stem	trunk	angio tree	tropical	14	12	26
Wagenfuhr 2007	Angiosperm	Tetraberlinia bifoliolata	stem	trunk	angio tree	tropical	9	11	20
Wagenfuhr 2007	Gymnosperm	Thuja plicata	stem	trunk	gymno tree	temperate	7		7
Wagenfuhr 2007	Angiosperm	Tieghemella africana	stem	trunk	angio tree	tropical	19	16	35
Wagenfuhr 2007	Angiosperm	Tieghemella heckelii	stem	trunk	angio tree	tropical	23.8	16	39.8
Wagenfuhr 2007	Angiosperm	Tilia platyphyllos	stem	trunk	angio tree	temperate	9	2.5	11.5
Wagenfuhr 2007	Angiosperm	Triplochiton scleroxylon	stem	trunk	angio tree	tropical	23.5	35	58.5
Wagenfuhr 2007	Gymnosperm	Tsuga heterophylla	stem	trunk	gymno tree	tropical	8.8		8.8
Wagenfuhr 2007	Angiosperm	Turraeanthus africana	stem	trunk	angio tree	tropical	7	3	10
Wagenfuhr 2007	Angiosperm	Ulmus glabra	stem	trunk	angio tree	temperate	14	6	20
Wagenfuhr 2007	Angiosperm	Ulmus minor	stem	trunk	angio tree	temperate	14	6	20
Wagenfuhr 2007	Angiosperm	Virola surinamensis	stem	trunk	angio tree	tropical	15	1	16
Wagenfuhr 2007	Angiosperm	Vochysia tomentosa	stem	trunk	angio tree	tropical	23	15	38
Wagenfuhr 2007	Angiosperm	Xylia xylocarpa	stem	trunk	angio tree	tropical	14	11	25
Wagenfuhr 2007	Angiosperm	Zanthoxylum heitzii	stem	trunk	angio tree	tropical	13	5	18
Woodrum 2003	Angiosperm	Acer negundo	stem	trunk	angio tree	temperate	5.3
Woodrum 2003	Angiosperm	Acer rubrum	stem	trunk	angio tree	temperate	6.4
Woodrum 2003	Angiosperm	Acer saccharinum	stem	trunk	angio tree	temperate	5.4
Woodrum 2003	Angiosperm	Acer saccharum	stem	trunk	angio tree	temperate	7.1
Woodrum 2003	Angiosperm	Acer saccharum	stem	trunk	angio tree	temperate	8.1
Wu 2006	Angiosperm	Eucalyptus grandis	stem	trunk	angio tree	subtropical	15.24	4.6	19.84
Wu 2006	Angiosperm	Eucalyptus urophylla	stem	trunk	angio tree	subtropical	16.4	4	20.4
Xi and Zhao 2012	Angiosperm	Populus x canadensis	stem	trunk	angio tree	temperate	5.2	1.4	6.6
Yamada 2011	Angiosperm	Robinia pseudoacacia	stem	trunk	angio tree	temperate	5.34	7.95	13.29
Zieminska 2015	Angiosperm	Acacia dealbata	stem	branch	angio tree	temperate	8.4	16.1	24.5
Zieminska 2015	Angiosperm	Acacia melanoxylon	stem	branch	angio tree	temperate	7.6	18.4	26.1
Zieminska 2015	Angiosperm	Acacia obliquinervia	stem	branch	angio tree	temperate	6	10.9	16.9
Zieminska 2015	Angiosperm	Antirhea tenuiflora	stem	branch	angio tree	tropical	27.9	13.3	41.2
Zieminska 2015	Angiosperm	Argyrodendron peralatum	stem	branch	angio tree	tropical	27	32	59
Zieminska 2015	Angiosperm	Austromuellera trinervia	stem	branch	angio tree	tropical	34.8	17.5	52.3
Zieminska 2015	Angiosperm	Beccariella xerocarpa	stem	branch	angio tree	tropical	27.9	22.4	50.2
Zieminska 2015	Angiosperm	Cardwellia sublimis	stem	branch	angio tree	tropical	37.9	28.3	66.2
Zieminska 2015	Angiosperm	Casearia dallachii	stem	branch	angio tree	tropical	34.8	2.8	37.5
Zieminska 2015	Angiosperm	Castanospermum australe	stem	branch	angio tree	tropical	25.8	27.8	53.6
Zieminska 2015	Angiosperm	Cleistanthus oblongifolius	stem	branch	angio tree	tropical	26.6	8.8	35.3
Zieminska 2015	Angiosperm	Coprosma hirtella	stem	branch	angio tree	temperate	24.7	14.1	38.8
Zieminska 2015	Angiosperm	Corymbia citridora	stem	branch	angio tree	subtropical	10.8	7.3	18.2
Zieminska 2015	Angiosperm	Corymbia clarksoniana	stem	branch	angio tree	subtropical	6.1	6	12.1
Zieminska 2015	Angiosperm	Cryptocarya grandis	stem	branch	angio tree	tropical	21.3	15.1	36.4
Zieminska 2015	Angiosperm	Cryptocarya mackinnoniana	stem	branch	angio tree	tropical	27.6	16.3	43.9
Zieminska 2015	Angiosperm	Cryptocarya murrayi	stem	branch	angio tree	tropical	24.4	19.5	43.9
Zieminska 2015	Angiosperm	Doryphora aromatica	stem	branch	angio tree	tropical	23.2	1.3	24.4
Zieminska 2015	Angiosperm	Dysoxylum alliaceum	stem	branch	angio tree	tropical	21.8	27.6	49.4
Zieminska 2015	Angiosperm	Dysoxylum arborescens	stem	branch	angio tree	tropical	22.2	21.8	44
Zieminska 2015	Angiosperm	Dysoxylum papuanum	stem	branch	angio tree	tropical	23.5	15.3	38.8
Zieminska 2015	Angiosperm	Dysoxylum parasiticum	stem	branch	angio tree	tropical	20.1	10.5	30.6
Zieminska 2015	Angiosperm	Dysoxylum pettigrewianum	stem	branch	angio tree	tropical	19	24.4	43.4
Zieminska 2015	Angiosperm	Elaeocarpus angustifolius	stem	branch	angio tree	tropical	26.5	3.8	30.3
Zieminska 2015	Angiosperm	Endiandra leptodendron	stem	branch	angio tree	tropical	23	12.6	35.6
Zieminska 2015	Angiosperm	Endiandra microneura	stem	branch	angio tree	tropical	22.6	14.8	37.3
Zieminska 2015	Angiosperm	Eucalyptus pauciflora	stem	branch	angio tree	temperate	13.6	7.3	20.9
Zieminska 2015	Angiosperm	Eucalyptus sp	stem	branch	angio tree	subtropical	13.1	5.5	18.6
Zieminska 2015	Angiosperm	Eucalyptus sp	stem	branch	angio tree	subtropical	9	11.3	20.3
Zieminska 2015	Angiosperm	Eupomatia laurina	stem	branch	angio tree	tropical	34	5.9	39.9
Zieminska 2015	Angiosperm	Exocarpos strictus	stem	branch	angio tree	temperate	23.8	11.7	35.5
Zieminska 2015	Angiosperm	Ficus variegata	stem	branch	angio tree	tropical	17.1	19	36.2
Zieminska 2015	Angiosperm	Gillbeea whypallana	stem	branch	angio tree	tropical	20.7	8.2	28.9
Zieminska 2015	Angiosperm	Gomphandra australiana	stem	branch	angio tree	tropical	37.6	17.7	55.3
Zieminska 2015	Angiosperm	Grevillea glauca	stem	branch	angio tree	tropical	30.9	13.1	43.9
Zieminska 2015	Angiosperm	Grevillea parallela	stem	branch	angio tree	tropical	25.8	26	51.7
Zieminska 2015	Angiosperm	Hakea lissosperma	stem	branch	angio tree	temperate	20.9	9.2	30.2
Zieminska 2015	Angiosperm	Hakea microcarpa	stem	branch	angio tree	temperate	31.8	9.6	41.4
Zieminska 2015	Angiosperm	Haplostichanthus ramiflorus	stem	branch	angio tree	tropical	26.2	19.4	45.6
Zieminska 2015	Angiosperm	Harpullia rhyticarpa	stem	branch	angio tree	tropical	20.2	11	31.2
Zieminska 2015	Angiosperm	Hernandia albiflora	stem	branch	angio tree	tropical	21.9	14.6	36.5
Zieminska 2015	Angiosperm	Leea indica	stem	branch	angio tree	tropical	40.9	2.2	43
Zieminska 2015	Angiosperm	Leionema phylicifolium	stem	branch	angio tree	temperate	15.5	5	20.5
Zieminska 2015	Angiosperm	Litsea leefeana	stem	branch	angio tree	tropical	18.8	4	22.8
Zieminska 2015	Angiosperm	Lomatia myricoides	stem	branch	angio tree	temperate	22.1	6.9	29
Zieminska 2015	Angiosperm	Lophostemon suaveolens	stem	branch	angio tree	subtropical	21.8	16.4	38.2
Zieminska 2015	Angiosperm	Mallotus paniculatus	stem	branch	angio tree	tropical	21	7.9	28.9
Zieminska 2015	Angiosperm	Melaleuca nervosa	stem	branch	angio tree	tropical	15.6	19.7	35.3
Zieminska 2015	Angiosperm	Melaleuca viridiflora	stem	branch	angio tree	tropical	16.3	8.8	25.1
Zieminska 2015	Angiosperm	Melicope platynema	stem	branch	angio tree	tropical	28	8.7	36.7
Zieminska 2015	Angiosperm	Melicope xanthoxyloides	stem	branch	angio tree	tropical	21.1	10	31.1
Zieminska 2015	Angiosperm	Musgravea heterophylla	stem	branch	angio tree	tropical	26.2	20.9	47.1
Zieminska 2015	Angiosperm	Myristica globosa	stem	branch	angio tree	tropical	23	12.3	35.3
Zieminska 2015	Angiosperm	Olearia megalophylla	stem	branch	angio tree	temperate	6.1	14.9	21.1
Zieminska 2015	Angiosperm	Olearia phlogopappa	stem	branch	angio tree	temperate	15.2	6.5	21.6
Zieminska 2015	Angiosperm	Ozothamnus secundiflorus	stem	branch	angio tree	temperate	15.9	11.4	27.3
Zieminska 2015	Angiosperm	Palaquium galactoxylum	stem	branch	angio tree	tropical	24.4	13.4	37.8
Zieminska 2015	Angiosperm	Persoonia falcata	stem	branch	angio tree	tropical	7.2	12.9	20.1
Zieminska 2015	Angiosperm	Persoonia subvelutina	stem	branch	angio tree	temperate	9.6	10.2	19.8
Zieminska 2015	Angiosperm	Pimelea linifolia	stem	branch	angio tree	subtropical	7.3	4.4	11.7
Zieminska 2015	Angiosperm	Pimelea linifolia	stem	branch	angio tree	subtropical	12.2	4.9	17.1
Zieminska 2015	Angiosperm	Polyscias sambucifolia	stem	branch	angio tree	temperate	22.2	3	25.2
Zieminska 2015	Angiosperm	Rockinghamia angustifolia	stem	branch	angio tree	tropical	22.3	10.9	33.2
Zieminska 2015	Angiosperm	Syzygium graveolens	stem	branch	angio tree	tropical	15.4	28.7	44.2
Zieminska 2015	Angiosperm	Syzygium monospermum	stem	branch	angio tree	tropical	18.4	33.4	51.8
Zieminska 2015	Angiosperm	Syzygium sayeri	stem	branch	angio tree	tropical	21.9	28	49.9
Zieminska 2015	Angiosperm	Toechima erythrocarpum	stem	branch	angio tree	tropical	15.4	5.5	20.9
Zieminska 2015	Angiosperm	Wrightia laevis	stem	branch	angio tree	tropical	24.9	14.4	39.3
Zieminska 2015	Angiosperm	Xylomelum scottianum	stem	branch	angio tree	tropical	28	25.4	53.4

## Sheet: References
Source ID	Full reference
Bauch 2000	Bauch J, Dunisch O. 2000. Comparison of growth dynamics and wood characteristics of plantation-grown and primary forest Carapa guianensis in Central Amazonia. International Association of Wood Anatomists Journal 21: 321–334.
Bauch 2012	Bauch J, Quiros L, Noldt G, Schmidt P. 2012. Study on the wood anatomy, annual wood increment and intra-annual growth dynamics of Podocarpus oleifolius var. macrostachyus from Costa Rica. Journal of Applied Botany and Food Quality 80: 19–24.
Bhat 1985	Bhat KM, Bhat KV, TK Dhamodaran TK et al. 1985. Wood and bark properties of branches of selected tree species growing in Kerala. KFRI Research Report, Kerala Forest Research Institute 29: 1-34.
Bhat 2004	Bhat KM, Priya PB. 2004. Influence of provenance variation on wood properties of teak from the Western Ghat region in India. International Association of Wood Anatomists Journal 25: 273–282.
Borja de la Rosa 2010	Borja de la Rosa A, Machuca R, Fuentes Salinas M, Ayerde Lozada D, Fuentes López M, Quintero Alcantar A. 2010. Caracterización tecnológica de la madera de Juniperus flaccida Var. Poblana Martínez. Revista Chapingo. Serie ciencias forestales y del ambiente 16: 261–280.
Bravo 2010	Bravo S. 2010. Anatomical changes induced by fire-damaged cambium in two native tree species of the Chaco region, Argentina. International Association of Wood Anatomists Journal 31: 283–292.
Chapotin 2006	Chapotin SM, Razanameharizaka JH, Holbrook NM. 2006. A biomechanical perspective on the role of large stem volume and high water content in baobab trees (Adansonia spp.; Bombacaceae). American Journal of Botany 93: 1251–1264.
Climent 1998	Climent J, Gil L, Pardos JA. 1998. Xylem anatomical traits related to resinous heartwood formation in Pinus canariensis Sm. Trees - Structure and Function 12: 139–145.
da Silva 2011	da Silva LB, de Assis Ribeiro dos Santos F, Gasson P, Cutler D. 2011. Estudo comparativo da madeira de Mimosa ophthalmocentra Mart. ex Benth e Mimosa tenuiflora (Willd.) Poir. (Fabaceae-Mimosoideae) na caatinga nordestina1. Acta Botanica Brasilica 25: 301–314.
Danne 2008	Denne P, Gasson P. 2008. Ray structure in root-and stem-wood of Larix decidua: implications for root identification and function. International Association of Wood Anatomists Journal 29: 17.
das Neves Brandes 2008	das Neves B, Fritz A, Barros CF. 2008. Anatomia do lenhoff de oito espécies de lianas da familia Leguminosae ocorrentes na Floresta Atlântica. Acta Botanica Brasilica22: 465–480.
DeSmidt 1922	DeSmidt WJ. 1922. Studies of the distribution and volume of the wood rays in slippery elm (Ulmus fulva Michx.). Journal of Forestry 20: 352–362.
Dias Leme 2012	Dias L, Luizon C, Gasson P. 2012. Anatomical comparison of original and regrowth wood from coppiced and pollarded Poincianella pyramidalis trees in the caatinga of Pernambuco, Brazil. International Association of Wood Anatomists Journal 33: 63–72.
Fichtler 2012	Fichtler E, Worbes M. 2012. Wood anatomical variables in tropical trees and their relation to site conditions and individual tree morphology. International Association of Wood Anatomists Journal 33: 119.
French 1923 as cited in Panshin 1980	French GE. 1923. The effect of the internal organization of the North American hardwoods upon their more important mechanical properties. MSc Thesis, New York State College of Forestry, Syracuse, New York.
Fujiwara 1991	Fujiwara S, Sameshima K, Kuroda K, Takamura N. 1991. Anatomy and properties of Japanese hardwoods I. Variation of fibre dimensions and tissue proportions and their relation to basic density. International Association of Wood Anatomists Bulletin New Series 12: 419–424.
Fujiwara 1992	Fujiwara S. 1992. Anatomy and properties of Japanese hardwoods II. Variation of dimensions of ray cells and their relation to basic density. International Association of Wood Anatomists Bulletin New Series 13: 397–402.
Gartner 2000	Gartner BL, Baker DC, Spicer R. 2000. Distribution and vitality of xylem rays in relation to tree leaf area in Douglas-fir. International Association of Wood Anatomists Journal 21: 389-401
Hearn 2009	Hearn DJ. 2009. Descriptive anatomy and evolutionary patterns of anatomical diversification in Adenia (Passifloraceae). Aliso: A Journal of Systematic and Evolutionary Botany 27: 13–38.
Huber 1938	Huber B, Prütz G. 1938. Über den Anteil von Fasern, Gefässen und Parenchym am Aufbau verschiedener Hӧlzer. European Journal of Wood and Wood Products 1: 377–381.
Ishiguri 2009	Ishiguri F, Hiraiwa T, Iizuka K, Yokota S, Priadi D, Sumiasri N, Yoshizawa N, et al. 2009. Radial variation of anatomical characteristics in Paraserianthes falcataria planted in Indonesia. International Association of Wood Anatomists Journal 30: 343–352.
Kingge 1961	Knigge W, Schulz H. 1961. Einfluß der Jahreswitterung 1959 auf Zellartverteilung, Faserlänge und Gefäßweite verschiedener Holzarten. Holz als Roh-und Werkstoff 19: 293–303.
Koch 1985	Koch P. 1985. Utilization of hardwoods growing on southern pine sites. Asheville, NC: USDA-Forest Service
Lei 1997	Lei H, Gartner BL, Milota MR. 1997. Effect of growth rate on the anatomy, specific gravity, and bending properties of wood from 7-year-old red alder (Alnus rubra). Canadian Journal of Forest Research 27: 80–85.
Lei 1996	Lei H, Milota MR, Gartner BL. 1996. Between-and within-tree variation in the anatomy and specific gravity of wood in Oregon white oak (Quercus garryana Dougl.) International Association of Wood Anatomists Journal 17: 445-461.
Maeglin 1976 as cited in Panshin 1980	Maeglin RR. 1976. Natural variation of tissue proportions and vessel and fiber lengths in mature northern red oak. Silvae Genetica 25: 122-126.
Mauseth 1997	Mauseth J, Plemons-Rodriguez B. 1997. Presence of paratracheal water storage tissue does not alter vessel characters in cactus wood. American Journal of Botany 84: 815–815.
Myer 1922 as cited in Panshin 1980	Myer JE. 1922. Ray volumes of the commercial woods of the United States and their significance. Journal of Forestry 20: 337–351.
Ogunkunle 2008	Ogunkunle ATJ, Oladele FA. 2008. Structural dimensions and paper making potentials of the wood in some Nigerian species of Ficus L. (Moraceae). Advances in Natural & Applied Sciences 2: 103-111.
Ogunwusi 2012	Ogunwusi AA. 2012. Characterization of wood cellular structures of five lesser used wood species growing in Nigeria. Journal of Natural Sciences Research 2: 128-134.
Olano 2013	Olano JM, Arzac A, Gárcia-Cervigón AI, Arx G, Rozas V. 2013. New star on the stage: amount of ray parenchyma in tree rings shows a link to climate. New Phytologist 198: 486–495.
Ona 1999	Ona T, Ito K, Shibata M, Ootake Y, Ohshima J, Yokota S, Yoshizawa N, Sonoda T. 1999. In situ determination of proportion of cell types in wood by fourier transform raman spectroscopy. Analytical Biochemistry 268: 43–48.
Ona 2001	Ona T, Sonoda T, Ito K, Shibata M, Tamai Y, Kojima Y, Ohshima J, Yokota S, Yoshizawa N. 2001. Investigation of relationships between cell and pulp properties in Eucalyptus by examination of within-tree property variations. Wood Science and Technology 35: 229–243.
Pande 2005	Pande PK, Chauhan L, Singh M. 2005. Wood anatomical variations within the genus Castanopsis.Journal of Tropical Forest Science 17: 366-371.
Panshin 1980	Panshin AJ, de Zeeuw C. 1980. Textbook of wood technology. Structure, identification and uses of the commercial woods of the United States and Canada. New York, USA: McGraw-Hill Book Company.
Petric 1975 as cited in Panshin 1980	Petric B, Scukanec V. 1975. Ray tissue percentages in wood of Yugoslavian hardwoods. International Association of Wood Anatomists Bulletin 3: 43-44
Poorter 2010	Poorter L, McDonald I, Alarcón A, Fichtler E, Licona JC, Peña-Claros M, Sterck F, Villegas Z, Sass-Klaassen U. 2010. The importance of wood traits and hydraulic conductance for the performance and life history strategies of 42 rainforest tree species. New Phytologist 185: 481–492.
Pratt 2007	Pratt RB, Jacobsen AL, Ewers FW, Davis SD. 2007. Relationships among xylem transport, biomechanics and storage in stems and roots of nine Rhamnaceae species of the California chaparral. New Phytologist 174: 787–798.
Ruelle 2006	Ruelle J, Clair B, Beauchêne J, Prévost MF, Fournier M, et al. 2006. Tension wood and opposite wood in 21 tropical rain forest species. 2. Comparison of some anatomical and ultrastructural criteria. International Association of Wood Anatomists Journal 27: 341–376.
Schulz 1957	Schulz H. 1957. Der Anteil der einzelnen Zellarten an dem Holz der Rotbuche. Holz als Roh-und Werkstoff 15: 113-118.
Spicer 2007	Spicer R, Holbrook NM. 2007. Parenchyma cell respiration and survival in secondary xylem: does metabolic activity decline with cell age? Plant, Cell & Environment 30: 934–943.
Sreevani 2014	Sreevani P, Rao RV. 2014. Variation in basic density and tissue proportions of Eucalyptus tereticornis SM. clones. Research Journal of Recent Sciences 4: 271-274.
Suss 1972	Süß H, Müller-Stoll WR. 1972. Zusammenhänge zwischen der Ausbildung einiger Holzmerkmale der Rotbuche (Fagus sylvatica L.) und der Jahrringbreite. Holz als Roh-und Werkstoff 30: 342–346.
Taylor 1968	Taylor FW. 1968. Variations in the size and proportions of wood elements in yellow-poplar trees. Wood Science and Technology 2: 153–165.
van Geffen 2010	Van Geffen KG, Poorter L, Sass-Klaassen U, Van Logtestijn RSP, Cornelissen JHC. 2010. The trait contribution to wood decomposition rates of 15 neotropical tree species. Ecology 91: 3686–3697.
Verdaguer 2002	Verdaguer D, Ojeda F. 2002. Root starch storage and allocation patterns in seeder and resprouter seedlings of two Cape Erica (Ericaceae) species. American Journal of Botany 89: 1189–1196.
Villagra 1997	Villagra PE, Roig Juñent FA. 1997. Wood structure of Prosopis alpataco and P. argentina growing under different edaphic conditions. International Association of Wood Anatomists Journal 18: 37–52.
von Frey-Wyssling 1942	von Frey-Wyssling A, Aeberli H. 1942. Der Anteil von Fasern, Gefäßen und Parenchym verschiedener Holzarten in Dreiecksdarstellung. Holz als Roh-und Werkstoff 5: 265–268.
Wagenfuhr 2007	Wagenführ R. 2007. Holzatlas. Leipzig, Germany: Carl Hanser Verlag.
Woodrum 2003	Woodrum, CL, Ewers FW, Telewski FW. 2003. Hydraulic, biomechanical, and anatomical interactions of xylem from five species of Acer (Aceraceae). American Journal of Botany 90: 693–699.
Wu 2006	Wu YQ, Hayashi K, Liu Y, Cai Y, Sugimori M. 2006. Relationships of anatomical characteristics versus shrinkage and collapse properties in plantation-grown eucalypt wood from China. Journal of Wood Science 52: 187–194.
Xi 2011	Xi, E-H, Zhao G-J. 2011. Research on differentiated xylem cells based on fractal dimension. BioResources 6: 3066-3079.
Yamada 2011	Yamada Y, Awano T, Fujita M, Takabe K. 2011. Living wood fibers act as large-capacity ‘single-use’ starch storage in black locust (Robinia pseudoacacia). Trees - Structure and Function 25: 607–616.
Zieminska 2015	Ziemińska K, Wright IJ, Westoby M. 2015. Broad anatomical variation within a narrow wood density range – a study of twig wood across 69 Australian angiosperms. PLOS ONE 10(4): e0124892
